# Supplementary material for: Comparison of Fusarium graminearum Transcriptomes on Living or Dead Wheat Differentiates Substrate-Responsive and Defense-Responsive Genes
Source: Front Microbiol. 2016 Jul 26;7:1113. doi: 10.3389/fmicb.2016.01113 (PMC4960244; doi:10.3389/fmicb.2016.01113)
Supplement: Supplementary file 6 [file Table3.xlsx]

## Sheet: Description
Table S3: FunCat Analysis of active plant (AP) and passive plant (PP) up-regulated gene sets, which were either newly identified within our experiment or overlap with already published datasets of exclusively wheat or wheat and barley induced genes (in planta publ.).
	The individual register tabs contain functional analyses of the respective gene sets grouped within selected and discussed fields of the Venn diagram in Figure 9A.
	Diagrams show enriched functional categories (p value < 0.05 or < 0.01) as well as the relSET/ relGENOME values of the respective categories.
	The relSET/ relGENOME value indicates the number of genes annotated within a certain category relative to the total number of genes within the analysed gene set divided by the number of genes in the genome annotated within the respective category relative to the total number of genes in the genome.
	The relSET/ relGENOME value reflects the enrichment of a category within the analysed gene set relative to the occurrence within the genome.

## Sheet: genelists
APup_sum_228 genes	APup_21 genes	PPup_sum_285 genes	PPup_30 genes	in_planta_publ_sum_591 genes	in_planta_publ_515 genes	others_publ_sum_9500 genes	others_publ_9162 genes	APup_PPup_4 genes	APup_in_planta_publ_31 genes	APup_others_publ_132 genes	PPup_in_planta_publ_39 genes	PPup_others_publ_172 genes	APup_PPup_in_planta_publ_6 genes	APup_PPup_others_publ_34 genes
FGSG_00028	FGSG_00101	FGSG_00028	FGSG_00840	FGSG_00006	FGSG_00006	FGSG_00002	FGSG_00002	FGSG_00126	FGSG_00237	FGSG_00150	FGSG_00096	FGSG_00067	FGSG_00028	FGSG_00171
FGSG_00101	FGSG_02263	FGSG_00067	FGSG_00885	FGSG_00015	FGSG_00015	FGSG_00004	FGSG_00004	FGSG_02679	FGSG_02432	FGSG_00160	FGSG_00540	FGSG_00165	FGSG_01468	FGSG_01695
FGSG_00126	FGSG_02672	FGSG_00096	FGSG_02070	FGSG_00016	FGSG_00016	FGSG_00005	FGSG_00005	FGSG_08847	FGSG_03175	FGSG_00470	FGSG_01570	FGSG_00201	FGSG_01531	FGSG_01745
FGSG_00150	FGSG_02917	FGSG_00126	FGSG_02076	FGSG_00028	FGSG_00032	FGSG_00009	FGSG_00009	FGSG_09741	FGSG_03531	FGSG_00497	FGSG_01771	FGSG_00203	FGSG_05296	FGSG_01973
FGSG_00160	FGSG_03080	FGSG_00165	FGSG_03589	FGSG_00032	FGSG_00060	FGSG_00012	FGSG_00012		FGSG_03916	FGSG_00578	FGSG_01829	FGSG_00330	FGSG_10921	FGSG_02287
FGSG_00171	FGSG_03186	FGSG_00171	FGSG_04288	FGSG_00060	FGSG_00061	FGSG_00017	FGSG_00017		FGSG_04589	FGSG_00738	FGSG_01831	FGSG_00444	FGSG_11027	FGSG_02848
FGSG_00237	FGSG_03640	FGSG_00201	FGSG_04390	FGSG_00061	FGSG_00062	FGSG_00018	FGSG_00018		FGSG_04591	FGSG_00786	FGSG_02914	FGSG_00539		FGSG_02867
FGSG_00470	FGSG_04057	FGSG_00203	FGSG_04599	FGSG_00062	FGSG_00065	FGSG_00023	FGSG_00023		FGSG_04592	FGSG_00878	FGSG_03003	FGSG_00655		FGSG_03124
FGSG_00497	FGSG_06913	FGSG_00330	FGSG_06545	FGSG_00065	FGSG_00108	FGSG_00024	FGSG_00024		FGSG_04615	FGSG_00898	FGSG_03178	FGSG_01331		FGSG_03166
FGSG_00578	FGSG_09863	FGSG_00444	FGSG_07026	FGSG_00096	FGSG_00156	FGSG_00025	FGSG_00025		FGSG_04773	FGSG_01159	FGSG_03190	FGSG_01587		FGSG_03713
FGSG_00738	FGSG_10241	FGSG_00539	FGSG_09191	FGSG_00108	FGSG_00161	FGSG_00027	FGSG_00027		FGSG_07612	FGSG_01239	FGSG_03343	FGSG_01717		FGSG_04015
FGSG_00786	FGSG_10994	FGSG_00540	FGSG_11154	FGSG_00156	FGSG_00162	FGSG_00036	FGSG_00036		FGSG_07807	FGSG_01267	FGSG_03394	FGSG_01818		FGSG_04302
FGSG_00878	FGSG_11101	FGSG_00655	FGSG_11648	FGSG_00161	FGSG_00163	FGSG_00040	FGSG_00040		FGSG_08178	FGSG_01363	FGSG_03454	FGSG_01822		FGSG_05397
FGSG_00898	FGSG_13383	FGSG_00840	FGSG_12485	FGSG_00162	FGSG_00184	FGSG_00043	FGSG_00043		FGSG_08193	FGSG_01686	FGSG_03467	FGSG_01857		FGSG_05410
FGSG_01159	FGSG_13536	FGSG_00885	FGSG_13227	FGSG_00163	FGSG_00232	FGSG_00044	FGSG_00044		FGSG_08765	FGSG_01693	FGSG_03968	FGSG_01924		FGSG_05514
FGSG_01239	FGSG_16218	FGSG_01331	FGSG_13392	FGSG_00184	FGSG_00236	FGSG_00045	FGSG_00045		FGSG_09291	FGSG_01746	FGSG_04430	FGSG_01991		FGSG_05962
FGSG_01267	FGSG_16401	FGSG_01468	FGSG_13438	FGSG_00232	FGSG_00456	FGSG_00047	FGSG_00047		FGSG_10081	FGSG_01828	FGSG_04603	FGSG_01993		FGSG_06082
FGSG_01363	FGSG_16849	FGSG_01531	FGSG_13761	FGSG_00236	FGSG_00506	FGSG_00048	FGSG_00048		FGSG_10989	FGSG_01946	FGSG_04967	FGSG_02069		FGSG_06554
FGSG_01468	FGSG_16872	FGSG_01570	FGSG_13834	FGSG_00237	FGSG_00541	FGSG_00049	FGSG_00049		FGSG_10990	FGSG_01972	FGSG_05055	FGSG_02160		FGSG_07861
FGSG_01531	FGSG_16938	FGSG_01587	FGSG_15187	FGSG_00456	FGSG_00571	FGSG_00050	FGSG_00050		FGSG_10991	FGSG_02019	FGSG_06463	FGSG_02169		FGSG_08125
FGSG_01686	FGSG_17049	FGSG_01695	FGSG_15274	FGSG_00506	FGSG_00784	FGSG_00051	FGSG_00051		FGSG_11028	FGSG_02146	FGSG_07010	FGSG_02202		FGSG_08659
FGSG_01693		FGSG_01717	FGSG_15790	FGSG_00540	FGSG_00785	FGSG_00052	FGSG_00052		FGSG_11046	FGSG_02279	FGSG_08093	FGSG_02291		FGSG_08682
FGSG_01695		FGSG_01745	FGSG_15864	FGSG_00541	FGSG_00850	FGSG_00053	FGSG_00053		FGSG_11047	FGSG_02296	FGSG_08387	FGSG_02355		FGSG_10050
FGSG_01745		FGSG_01771	FGSG_16195	FGSG_00571	FGSG_00867	FGSG_00058	FGSG_00058		FGSG_11106	FGSG_02585	FGSG_08409	FGSG_02358		FGSG_10051
FGSG_01746		FGSG_01818	FGSG_16210	FGSG_00784	FGSG_00989	FGSG_00059	FGSG_00059		FGSG_11123	FGSG_02744	FGSG_09353	FGSG_02379		FGSG_10303
FGSG_01828		FGSG_01822	FGSG_16329	FGSG_00785	FGSG_01066	FGSG_00064	FGSG_00064		FGSG_11395	FGSG_02751	FGSG_09821	FGSG_02400		FGSG_11044
FGSG_01946		FGSG_01829	FGSG_16340	FGSG_00850	FGSG_01145	FGSG_00066	FGSG_00066		FGSG_11396	FGSG_02861	FGSG_10411	FGSG_02486		FGSG_11298
FGSG_01972		FGSG_01831	FGSG_16683	FGSG_00867	FGSG_01171	FGSG_00067	FGSG_00068		FGSG_11397	FGSG_02870	FGSG_10595	FGSG_02488		FGSG_11300
FGSG_01973		FGSG_01857	FGSG_16878	FGSG_00989	FGSG_01223	FGSG_00068	FGSG_00069		FGSG_11399	FGSG_02909	FGSG_11095	FGSG_02538		FGSG_11413
FGSG_02019		FGSG_01924	FGSG_17076	FGSG_01066	FGSG_01253	FGSG_00069	FGSG_00070		FGSG_11542	FGSG_02925	FGSG_11164	FGSG_02613		FGSG_12376
FGSG_02146		FGSG_01973		FGSG_01145	FGSG_01451	FGSG_00070	FGSG_00071		FGSG_15448	FGSG_02976	FGSG_11295	FGSG_02615		FGSG_13737
FGSG_02263		FGSG_01991		FGSG_01171	FGSG_01484	FGSG_00071	FGSG_00072			FGSG_03064	FGSG_11302	FGSG_02821		FGSG_13963
FGSG_02279		FGSG_01993		FGSG_01223	FGSG_01491	FGSG_00072	FGSG_00076			FGSG_03120	FGSG_11303	FGSG_02839		FGSG_15773
FGSG_02287		FGSG_02069		FGSG_01253	FGSG_01517	FGSG_00076	FGSG_00080			FGSG_03165	FGSG_11305	FGSG_02847		FGSG_16084
FGSG_02296		FGSG_02070		FGSG_01451	FGSG_01559	FGSG_00080	FGSG_00083			FGSG_03185	FGSG_11315	FGSG_03002
FGSG_02432		FGSG_02076		FGSG_01468	FGSG_01661	FGSG_00083	FGSG_00085			FGSG_03355	FGSG_11367	FGSG_03027
FGSG_02585		FGSG_02160		FGSG_01484	FGSG_01662	FGSG_00085	FGSG_00091			FGSG_03402	FGSG_16622	FGSG_03081
FGSG_02672		FGSG_02169		FGSG_01491	FGSG_01728	FGSG_00091	FGSG_00092			FGSG_03432	FGSG_17574	FGSG_03083
FGSG_02679		FGSG_02202		FGSG_01517	FGSG_01738	FGSG_00092	FGSG_00097			FGSG_03546	FGSG_17621	FGSG_03096
FGSG_02744		FGSG_02287		FGSG_01531	FGSG_01741	FGSG_00097	FGSG_00100			FGSG_03747		FGSG_03113
FGSG_02751		FGSG_02291		FGSG_01559	FGSG_01742	FGSG_00100	FGSG_00105			FGSG_03762		FGSG_03114
FGSG_02848		FGSG_02355		FGSG_01570	FGSG_01770	FGSG_00105	FGSG_00107			FGSG_03846		FGSG_03123
FGSG_02861		FGSG_02358		FGSG_01661	FGSG_01790	FGSG_00107	FGSG_00116			FGSG_03956		FGSG_03163
FGSG_02867		FGSG_02379		FGSG_01662	FGSG_01791	FGSG_00116	FGSG_00117			FGSG_04000		FGSG_03172
FGSG_02870		FGSG_02400		FGSG_01728	FGSG_01805	FGSG_00117	FGSG_00118			FGSG_04353		FGSG_03269
FGSG_02909		FGSG_02486		FGSG_01738	FGSG_01806	FGSG_00118	FGSG_00119			FGSG_04378		FGSG_03272
FGSG_02917		FGSG_02488		FGSG_01741	FGSG_01811	FGSG_00119	FGSG_00122			FGSG_04468		FGSG_03315
FGSG_02925		FGSG_02538		FGSG_01742	FGSG_01812	FGSG_00122	FGSG_00124			FGSG_04580		FGSG_03354
FGSG_02976		FGSG_02613		FGSG_01770	FGSG_01814	FGSG_00124	FGSG_00129			FGSG_04581		FGSG_03438
FGSG_03064		FGSG_02615		FGSG_01771	FGSG_01819	FGSG_00129	FGSG_00134			FGSG_04656		FGSG_03462
FGSG_03080		FGSG_02679		FGSG_01790	FGSG_01894	FGSG_00134	FGSG_00136			FGSG_04693		FGSG_03497
FGSG_03120		FGSG_02821		FGSG_01791	FGSG_02050	FGSG_00136	FGSG_00137			FGSG_04906		FGSG_03631
FGSG_03124		FGSG_02839		FGSG_01805	FGSG_02059	FGSG_00137	FGSG_00138			FGSG_05175		FGSG_03645
FGSG_03165		FGSG_02847		FGSG_01806	FGSG_02109	FGSG_00138	FGSG_00139			FGSG_05292		FGSG_03646
FGSG_03166		FGSG_02848		FGSG_01811	FGSG_02159	FGSG_00139	FGSG_00140			FGSG_05330		FGSG_03647
FGSG_03175		FGSG_02867		FGSG_01812	FGSG_02218	FGSG_00140	FGSG_00145			FGSG_05371		FGSG_03715
FGSG_03185		FGSG_02914		FGSG_01814	FGSG_02248	FGSG_00145	FGSG_00147			FGSG_05612		FGSG_03766
FGSG_03186		FGSG_03002		FGSG_01819	FGSG_02249	FGSG_00147	FGSG_00148			FGSG_05723		FGSG_03883
FGSG_03355		FGSG_03003		FGSG_01829	FGSG_02266	FGSG_00148	FGSG_00152			FGSG_05798		FGSG_03905
FGSG_03402		FGSG_03027		FGSG_01831	FGSG_02293	FGSG_00150	FGSG_00166			FGSG_05839		FGSG_03911
FGSG_03432		FGSG_03081		FGSG_01894	FGSG_02294	FGSG_00152	FGSG_00168			FGSG_05974		FGSG_03915
FGSG_03531		FGSG_03083		FGSG_02050	FGSG_02298	FGSG_00160	FGSG_00169			FGSG_05979		FGSG_03935
FGSG_03546		FGSG_03096		FGSG_02059	FGSG_02302	FGSG_00165	FGSG_00170			FGSG_06462		FGSG_03936
FGSG_03640		FGSG_03113		FGSG_02109	FGSG_02313	FGSG_00166	FGSG_00173			FGSG_06480		FGSG_03987
FGSG_03713		FGSG_03114		FGSG_02159	FGSG_02334	FGSG_00168	FGSG_00174			FGSG_06539		FGSG_04008
FGSG_03747		FGSG_03123		FGSG_02218	FGSG_02337	FGSG_00169	FGSG_00175			FGSG_06553		FGSG_04045
FGSG_03762		FGSG_03124		FGSG_02248	FGSG_02341	FGSG_00170	FGSG_00176			FGSG_06583		FGSG_04071
FGSG_03846		FGSG_03163		FGSG_02249	FGSG_02347	FGSG_00171	FGSG_00177			FGSG_06598		FGSG_04092
FGSG_03916		FGSG_03166		FGSG_02266	FGSG_02354	FGSG_00173	FGSG_00182			FGSG_06792		FGSG_04230
FGSG_03956		FGSG_03172		FGSG_02293	FGSG_02360	FGSG_00174	FGSG_00183			FGSG_07032		FGSG_04245
FGSG_04000		FGSG_03178		FGSG_02294	FGSG_02368	FGSG_00175	FGSG_00185			FGSG_07389		FGSG_04431
FGSG_04015		FGSG_03190		FGSG_02298	FGSG_02378	FGSG_00176	FGSG_00186			FGSG_07426		FGSG_04518
FGSG_04057		FGSG_03269		FGSG_02302	FGSG_02386	FGSG_00177	FGSG_00188			FGSG_07564		FGSG_04584
FGSG_04302		FGSG_03272		FGSG_02313	FGSG_02426	FGSG_00182	FGSG_00189			FGSG_07570		FGSG_04610
FGSG_04353		FGSG_03315		FGSG_02334	FGSG_02632	FGSG_00183	FGSG_00190			FGSG_07582		FGSG_04613
FGSG_04378		FGSG_03343		FGSG_02337	FGSG_02695	FGSG_00185	FGSG_00192			FGSG_07587		FGSG_04688
FGSG_04468		FGSG_03354		FGSG_02341	FGSG_02866	FGSG_00186	FGSG_00194			FGSG_07610		FGSG_04731
FGSG_04580		FGSG_03394		FGSG_02347	FGSG_02890	FGSG_00188	FGSG_00195			FGSG_07842		FGSG_04801
FGSG_04581		FGSG_03438		FGSG_02354	FGSG_02915	FGSG_00189	FGSG_00196			FGSG_07895		FGSG_04876
FGSG_04589		FGSG_03454		FGSG_02360	FGSG_02945	FGSG_00190	FGSG_00197			FGSG_08002		FGSG_04892
FGSG_04591		FGSG_03462		FGSG_02368	FGSG_02950	FGSG_00192	FGSG_00198			FGSG_08003		FGSG_04917
FGSG_04592		FGSG_03467		FGSG_02378	FGSG_02953	FGSG_00194	FGSG_00199			FGSG_08058		FGSG_04919
FGSG_04615		FGSG_03497		FGSG_02386	FGSG_02970	FGSG_00195	FGSG_00200			FGSG_08449		FGSG_04933
FGSG_04656		FGSG_03589		FGSG_02426	FGSG_02977	FGSG_00196	FGSG_00207			FGSG_08504		FGSG_04953
FGSG_04693		FGSG_03631		FGSG_02432	FGSG_03024	FGSG_00197	FGSG_00209			FGSG_08549		FGSG_05042
FGSG_04773		FGSG_03645		FGSG_02632	FGSG_03032	FGSG_00198	FGSG_00217			FGSG_08562		FGSG_05080
FGSG_04906		FGSG_03646		FGSG_02695	FGSG_03034	FGSG_00199	FGSG_00218			FGSG_08743		FGSG_05238
FGSG_05175		FGSG_03647		FGSG_02866	FGSG_03035	FGSG_00200	FGSG_00219			FGSG_08746		FGSG_05551
FGSG_05292		FGSG_03713		FGSG_02890	FGSG_03049	FGSG_00201	FGSG_00220			FGSG_09329		FGSG_05645
FGSG_05296		FGSG_03715		FGSG_02914	FGSG_03052	FGSG_00203	FGSG_00224			FGSG_09410		FGSG_05919
FGSG_05330		FGSG_03766		FGSG_02915	FGSG_03054	FGSG_00207	FGSG_00226			FGSG_09589		FGSG_06023
FGSG_05371		FGSG_03883		FGSG_02945	FGSG_03103	FGSG_00209	FGSG_00227			FGSG_09694		FGSG_06127
FGSG_05397		FGSG_03905		FGSG_02950	FGSG_03121	FGSG_00217	FGSG_00231			FGSG_09881		FGSG_06468
FGSG_05410		FGSG_03911		FGSG_02953	FGSG_03130	FGSG_00218	FGSG_00235			FGSG_09972		FGSG_06566
FGSG_05514		FGSG_03915		FGSG_02970	FGSG_03131	FGSG_00219	FGSG_00243			FGSG_10150		FGSG_06605
FGSG_05612		FGSG_03935		FGSG_02977	FGSG_03136	FGSG_00220	FGSG_00246			FGSG_10420		FGSG_06610
FGSG_05723		FGSG_03936		FGSG_03003	FGSG_03137	FGSG_00224	FGSG_00247			FGSG_10529		FGSG_07029
FGSG_05798		FGSG_03968		FGSG_03024	FGSG_03144	FGSG_00226	FGSG_00249			FGSG_10587		FGSG_07152
FGSG_05839		FGSG_03987		FGSG_03032	FGSG_03151	FGSG_00227	FGSG_00251			FGSG_10742		FGSG_07192
FGSG_05962		FGSG_04008		FGSG_03034	FGSG_03156	FGSG_00231	FGSG_00256			FGSG_10872		FGSG_07350
FGSG_05974		FGSG_04015		FGSG_03035	FGSG_03183	FGSG_00235	FGSG_00257			FGSG_10920		FGSG_07384
FGSG_05979		FGSG_04045		FGSG_03049	FGSG_03195	FGSG_00243	FGSG_00258			FGSG_10969		FGSG_07491
FGSG_06082		FGSG_04071		FGSG_03052	FGSG_03209	FGSG_00246	FGSG_00259			FGSG_11026		FGSG_07542
FGSG_06462		FGSG_04092		FGSG_03054	FGSG_03251	FGSG_00247	FGSG_00260			FGSG_11211		FGSG_07543
FGSG_06480		FGSG_04230		FGSG_03103	FGSG_03267	FGSG_00249	FGSG_00261			FGSG_11487		FGSG_07741
FGSG_06539		FGSG_04245		FGSG_03121	FGSG_03274	FGSG_00251	FGSG_00262			FGSG_11550		FGSG_07782
FGSG_06553		FGSG_04288		FGSG_03130	FGSG_03275	FGSG_00256	FGSG_00263			FGSG_11555		FGSG_07810
FGSG_06554		FGSG_04302		FGSG_03131	FGSG_03279	FGSG_00257	FGSG_00264			FGSG_12292		FGSG_07866
FGSG_06583		FGSG_04390		FGSG_03136	FGSG_03304	FGSG_00258	FGSG_00265			FGSG_12483		FGSG_08012
FGSG_06598		FGSG_04430		FGSG_03137	FGSG_03334	FGSG_00259	FGSG_00266			FGSG_12554		FGSG_08048
FGSG_06792		FGSG_04431		FGSG_03144	FGSG_03338	FGSG_00260	FGSG_00267			FGSG_12647		FGSG_08062
FGSG_06913		FGSG_04518		FGSG_03151	FGSG_03340	FGSG_00261	FGSG_00268			FGSG_12821		FGSG_08291
FGSG_07032		FGSG_04584		FGSG_03156	FGSG_03366	FGSG_00262	FGSG_00270			FGSG_12999		FGSG_08494
FGSG_07389		FGSG_04599		FGSG_03175	FGSG_03384	FGSG_00263	FGSG_00271			FGSG_13167		FGSG_08700
FGSG_07426		FGSG_04603		FGSG_03178	FGSG_03406	FGSG_00264	FGSG_00272			FGSG_13350		FGSG_08941
FGSG_07564		FGSG_04610		FGSG_03183	FGSG_03408	FGSG_00265	FGSG_00274			FGSG_13442		FGSG_09072
FGSG_07570		FGSG_04613		FGSG_03190	FGSG_03413	FGSG_00266	FGSG_00275			FGSG_13569		FGSG_09078
FGSG_07582		FGSG_04688		FGSG_03195	FGSG_03414	FGSG_00267	FGSG_00276			FGSG_13685		FGSG_09267
FGSG_07587		FGSG_04731		FGSG_03209	FGSG_03436	FGSG_00268	FGSG_00278			FGSG_13962		FGSG_09272
FGSG_07610		FGSG_04801		FGSG_03251	FGSG_03451	FGSG_00270	FGSG_00279			FGSG_15009		FGSG_09280
FGSG_07612		FGSG_04876		FGSG_03267	FGSG_03455	FGSG_00271	FGSG_00280			FGSG_15834		FGSG_09390
FGSG_07807		FGSG_04892		FGSG_03274	FGSG_03457	FGSG_00272	FGSG_00281			FGSG_15874		FGSG_09563
FGSG_07842		FGSG_04917		FGSG_03275	FGSG_03483	FGSG_00274	FGSG_00283			FGSG_15875		FGSG_09633
FGSG_07861		FGSG_04919		FGSG_03279	FGSG_03498	FGSG_00275	FGSG_00284			FGSG_16526		FGSG_09824
FGSG_07895		FGSG_04933		FGSG_03304	FGSG_03504	FGSG_00276	FGSG_00285			FGSG_16957		FGSG_09825
FGSG_08002		FGSG_04953		FGSG_03334	FGSG_03518	FGSG_00278	FGSG_00286			FGSG_16964		FGSG_09826
FGSG_08003		FGSG_04967		FGSG_03338	FGSG_03526	FGSG_00279	FGSG_00287			FGSG_17247		FGSG_09827
FGSG_08058		FGSG_05042		FGSG_03340	FGSG_03528	FGSG_00280	FGSG_00288			FGSG_17346		FGSG_09883
FGSG_08125		FGSG_05055		FGSG_03343	FGSG_03530	FGSG_00281	FGSG_00291			FGSG_17359		FGSG_09896
FGSG_08178		FGSG_05080		FGSG_03366	FGSG_03534	FGSG_00283	FGSG_00292			FGSG_17507		FGSG_10126
FGSG_08193		FGSG_05238		FGSG_03384	FGSG_03537	FGSG_00284	FGSG_00293			FGSG_17639		FGSG_10326
FGSG_08449		FGSG_05296		FGSG_03394	FGSG_03538	FGSG_00285	FGSG_00294			FGSG_17647		FGSG_10483
FGSG_08504		FGSG_05397		FGSG_03406	FGSG_03540	FGSG_00286	FGSG_00295					FGSG_10560
FGSG_08549		FGSG_05410		FGSG_03408	FGSG_03542	FGSG_00287	FGSG_00296					FGSG_10561
FGSG_08562		FGSG_05514		FGSG_03413	FGSG_03543	FGSG_00288	FGSG_00297					FGSG_10563
FGSG_08659		FGSG_05551		FGSG_03414	FGSG_03547	FGSG_00291	FGSG_00298					FGSG_10712
FGSG_08682		FGSG_05645		FGSG_03436	FGSG_03573	FGSG_00292	FGSG_00299					FGSG_10776
FGSG_08743		FGSG_05919		FGSG_03451	FGSG_03584	FGSG_00293	FGSG_00300					FGSG_10939
FGSG_08746		FGSG_05962		FGSG_03454	FGSG_03585	FGSG_00294	FGSG_00302					FGSG_10982
FGSG_08765		FGSG_06023		FGSG_03455	FGSG_03598	FGSG_00295	FGSG_00303					FGSG_11008
FGSG_08847		FGSG_06082		FGSG_03457	FGSG_03600	FGSG_00296	FGSG_00304					FGSG_11029
FGSG_09291		FGSG_06127		FGSG_03467	FGSG_03609	FGSG_00297	FGSG_00305					FGSG_11038
FGSG_09329		FGSG_06463		FGSG_03483	FGSG_03612	FGSG_00298	FGSG_00306					FGSG_11169
FGSG_09410		FGSG_06468		FGSG_03498	FGSG_03628	FGSG_00299	FGSG_00307					FGSG_11184
FGSG_09589		FGSG_06545		FGSG_03504	FGSG_03632	FGSG_00300	FGSG_00308					FGSG_11195
FGSG_09694		FGSG_06554		FGSG_03518	FGSG_03637	FGSG_00302	FGSG_00309					FGSG_11200
FGSG_09741		FGSG_06566		FGSG_03526	FGSG_03642	FGSG_00303	FGSG_00312					FGSG_11249
FGSG_09863		FGSG_06605		FGSG_03528	FGSG_03643	FGSG_00304	FGSG_00313					FGSG_11299
FGSG_09881		FGSG_06610		FGSG_03530	FGSG_03644	FGSG_00305	FGSG_00314					FGSG_11545
FGSG_09972		FGSG_07010		FGSG_03531	FGSG_03658	FGSG_00306	FGSG_00316					FGSG_11577
FGSG_10050		FGSG_07026		FGSG_03534	FGSG_03695	FGSG_00307	FGSG_00317					FGSG_11900
FGSG_10051		FGSG_07029		FGSG_03537	FGSG_03706	FGSG_00308	FGSG_00318					FGSG_12369
FGSG_10081		FGSG_07152		FGSG_03538	FGSG_03728	FGSG_00309	FGSG_00319					FGSG_12869
FGSG_10150		FGSG_07192		FGSG_03540	FGSG_03732	FGSG_00312	FGSG_00320					FGSG_13449
FGSG_10241		FGSG_07350		FGSG_03542	FGSG_03742	FGSG_00313	FGSG_00321					FGSG_13866
FGSG_10303		FGSG_07384		FGSG_03543	FGSG_03772	FGSG_00314	FGSG_00323					FGSG_13888
FGSG_10420		FGSG_07491		FGSG_03547	FGSG_03780	FGSG_00316	FGSG_00324					FGSG_13954
FGSG_10529		FGSG_07542		FGSG_03573	FGSG_03784	FGSG_00317	FGSG_00325					FGSG_15461
FGSG_10587		FGSG_07543		FGSG_03584	FGSG_03790	FGSG_00318	FGSG_00327					FGSG_15746
FGSG_10742		FGSG_07741		FGSG_03585	FGSG_03813	FGSG_00319	FGSG_00328					FGSG_15918
FGSG_10872		FGSG_07782		FGSG_03598	FGSG_03818	FGSG_00320	FGSG_00329					FGSG_15965
FGSG_10920		FGSG_07810		FGSG_03600	FGSG_03832	FGSG_00321	FGSG_00332					FGSG_16066
FGSG_10921		FGSG_07861		FGSG_03609	FGSG_03867	FGSG_00323	FGSG_00333					FGSG_16335
FGSG_10969		FGSG_07866		FGSG_03612	FGSG_03887	FGSG_00324	FGSG_00334					FGSG_16511
FGSG_10989		FGSG_08012		FGSG_03628	FGSG_03896	FGSG_00325	FGSG_00335					FGSG_16532
FGSG_10990		FGSG_08048		FGSG_03632	FGSG_03908	FGSG_00327	FGSG_00336					FGSG_16634
FGSG_10991		FGSG_08062		FGSG_03637	FGSG_03909	FGSG_00328	FGSG_00337					FGSG_16798
FGSG_10994		FGSG_08093		FGSG_03642	FGSG_03918	FGSG_00329	FGSG_00338					FGSG_16802
FGSG_11026		FGSG_08125		FGSG_03643	FGSG_03922	FGSG_00330	FGSG_00339					FGSG_16877
FGSG_11027		FGSG_08291		FGSG_03644	FGSG_03954	FGSG_00332	FGSG_00342					FGSG_17077
FGSG_11028		FGSG_08387		FGSG_03658	FGSG_03958	FGSG_00333	FGSG_00343					FGSG_17230
FGSG_11044		FGSG_08409		FGSG_03695	FGSG_03964	FGSG_00334	FGSG_00345					FGSG_17662
FGSG_11046		FGSG_08494		FGSG_03706	FGSG_04001	FGSG_00335	FGSG_00346
FGSG_11047		FGSG_08659		FGSG_03728	FGSG_04013	FGSG_00336	FGSG_00347
FGSG_11101		FGSG_08682		FGSG_03732	FGSG_04059	FGSG_00337	FGSG_00349
FGSG_11106		FGSG_08700		FGSG_03742	FGSG_04065	FGSG_00338	FGSG_00350
FGSG_11123		FGSG_08847		FGSG_03772	FGSG_04206	FGSG_00339	FGSG_00351
FGSG_11211		FGSG_08941		FGSG_03780	FGSG_04247	FGSG_00342	FGSG_00352
FGSG_11298		FGSG_09072		FGSG_03784	FGSG_04374	FGSG_00343	FGSG_00353
FGSG_11300		FGSG_09078		FGSG_03790	FGSG_04447	FGSG_00345	FGSG_00355
FGSG_11395		FGSG_09191		FGSG_03813	FGSG_04494	FGSG_00346	FGSG_00358
FGSG_11396		FGSG_09267		FGSG_03818	FGSG_04588	FGSG_00347	FGSG_00359
FGSG_11397		FGSG_09272		FGSG_03832	FGSG_04590	FGSG_00349	FGSG_00360
FGSG_11399		FGSG_09280		FGSG_03867	FGSG_04614	FGSG_00350	FGSG_00361
FGSG_11413		FGSG_09353		FGSG_03887	FGSG_04624	FGSG_00351	FGSG_00362
FGSG_11487		FGSG_09390		FGSG_03896	FGSG_04636	FGSG_00352	FGSG_00363
FGSG_11542		FGSG_09563		FGSG_03908	FGSG_04642	FGSG_00353	FGSG_00364
FGSG_11550		FGSG_09633		FGSG_03909	FGSG_04646	FGSG_00355	FGSG_00365
FGSG_11555		FGSG_09741		FGSG_03916	FGSG_04655	FGSG_00358	FGSG_00367
FGSG_12292		FGSG_09821		FGSG_03918	FGSG_04663	FGSG_00359	FGSG_00369
FGSG_12376		FGSG_09824		FGSG_03922	FGSG_04667	FGSG_00360	FGSG_00370
FGSG_12483		FGSG_09825		FGSG_03954	FGSG_04696	FGSG_00361	FGSG_00371
FGSG_12554		FGSG_09826		FGSG_03958	FGSG_04709	FGSG_00362	FGSG_00372
FGSG_12647		FGSG_09827		FGSG_03964	FGSG_04741	FGSG_00363	FGSG_00373
FGSG_12821		FGSG_09883		FGSG_03968	FGSG_04745	FGSG_00364	FGSG_00374
FGSG_12999		FGSG_09896		FGSG_04001	FGSG_04748	FGSG_00365	FGSG_00375
FGSG_13167		FGSG_10050		FGSG_04013	FGSG_04785	FGSG_00367	FGSG_00376
FGSG_13350		FGSG_10051		FGSG_04059	FGSG_04811	FGSG_00369	FGSG_00377
FGSG_13383		FGSG_10126		FGSG_04065	FGSG_04817	FGSG_00370	FGSG_00378
FGSG_13442		FGSG_10303		FGSG_04206	FGSG_04848	FGSG_00371	FGSG_00379
FGSG_13536		FGSG_10326		FGSG_04247	FGSG_04855	FGSG_00372	FGSG_00380
FGSG_13569		FGSG_10411		FGSG_04374	FGSG_04864	FGSG_00373	FGSG_00383
FGSG_13685		FGSG_10483		FGSG_04430	FGSG_04872	FGSG_00374	FGSG_00387
FGSG_13737		FGSG_10560		FGSG_04447	FGSG_04874	FGSG_00375	FGSG_00388
FGSG_13962		FGSG_10561		FGSG_04494	FGSG_04897	FGSG_00376	FGSG_00389
FGSG_13963		FGSG_10563		FGSG_04588	FGSG_04961	FGSG_00377	FGSG_00390
FGSG_15009		FGSG_10595		FGSG_04589	FGSG_05021	FGSG_00378	FGSG_00391
FGSG_15448		FGSG_10712		FGSG_04590	FGSG_05333	FGSG_00379	FGSG_00392
FGSG_15773		FGSG_10776		FGSG_04591	FGSG_05703	FGSG_00380	FGSG_00393
FGSG_15834		FGSG_10921		FGSG_04592	FGSG_05704	FGSG_00383	FGSG_00394
FGSG_15874		FGSG_10939		FGSG_04603	FGSG_05715	FGSG_00387	FGSG_00395
FGSG_15875		FGSG_10982		FGSG_04614	FGSG_05724	FGSG_00388	FGSG_00397
FGSG_16084		FGSG_11008		FGSG_04615	FGSG_05731	FGSG_00389	FGSG_00398
FGSG_16218		FGSG_11027		FGSG_04624	FGSG_05762	FGSG_00390	FGSG_00402
FGSG_16401		FGSG_11029		FGSG_04636	FGSG_05795	FGSG_00391	FGSG_00404
FGSG_16526		FGSG_11038		FGSG_04642	FGSG_05805	FGSG_00392	FGSG_00405
FGSG_16849		FGSG_11044		FGSG_04646	FGSG_05809	FGSG_00393	FGSG_00406
FGSG_16872		FGSG_11095		FGSG_04655	FGSG_05868	FGSG_00394	FGSG_00407
FGSG_16938		FGSG_11154		FGSG_04663	FGSG_05983	FGSG_00395	FGSG_00408
FGSG_16957		FGSG_11164		FGSG_04667	FGSG_05984	FGSG_00397	FGSG_00409
FGSG_16964		FGSG_11169		FGSG_04696	FGSG_06199	FGSG_00398	FGSG_00410
FGSG_17049		FGSG_11184		FGSG_04709	FGSG_06444	FGSG_00402	FGSG_00411
FGSG_17247		FGSG_11195		FGSG_04741	FGSG_06451	FGSG_00404	FGSG_00412
FGSG_17346		FGSG_11200		FGSG_04745	FGSG_06469	FGSG_00405	FGSG_00415
FGSG_17359		FGSG_11249		FGSG_04748	FGSG_06470	FGSG_00406	FGSG_00416
FGSG_17507		FGSG_11295		FGSG_04773	FGSG_06506	FGSG_00407	FGSG_00417
FGSG_17639		FGSG_11298		FGSG_04785	FGSG_06512	FGSG_00408	FGSG_00418
FGSG_17647		FGSG_11299		FGSG_04811	FGSG_06541	FGSG_00409	FGSG_00419
		FGSG_11300		FGSG_04817	FGSG_06609	FGSG_00410	FGSG_00421
		FGSG_11302		FGSG_04848	FGSG_06658	FGSG_00411	FGSG_00422
		FGSG_11303		FGSG_04855	FGSG_06665	FGSG_00412	FGSG_00423
		FGSG_11305		FGSG_04864	FGSG_06699	FGSG_00415	FGSG_00424
		FGSG_11315		FGSG_04872	FGSG_06782	FGSG_00416	FGSG_00425
		FGSG_11367		FGSG_04874	FGSG_06986	FGSG_00417	FGSG_00426
		FGSG_11413		FGSG_04897	FGSG_07207	FGSG_00418	FGSG_00427
		FGSG_11545		FGSG_04961	FGSG_07209	FGSG_00419	FGSG_00428
		FGSG_11577		FGSG_04967	FGSG_07230	FGSG_00421	FGSG_00429
		FGSG_11648		FGSG_05021	FGSG_07351	FGSG_00422	FGSG_00430
		FGSG_11900		FGSG_05055	FGSG_07367	FGSG_00423	FGSG_00433
		FGSG_12369		FGSG_05296	FGSG_07483	FGSG_00424	FGSG_00434
		FGSG_12376		FGSG_05333	FGSG_07560	FGSG_00425	FGSG_00435
		FGSG_12485		FGSG_05703	FGSG_07562	FGSG_00426	FGSG_00436
		FGSG_12869		FGSG_05704	FGSG_07574	FGSG_00427	FGSG_00437
		FGSG_13227		FGSG_05715	FGSG_07590	FGSG_00428	FGSG_00438
		FGSG_13392		FGSG_05724	FGSG_07593	FGSG_00429	FGSG_00439
		FGSG_13438		FGSG_05731	FGSG_07611	FGSG_00430	FGSG_00440
		FGSG_13449		FGSG_05762	FGSG_07625	FGSG_00433	FGSG_00442
		FGSG_13737		FGSG_05795	FGSG_07639	FGSG_00434	FGSG_00443
		FGSG_13761		FGSG_05805	FGSG_07640	FGSG_00435	FGSG_00446
		FGSG_13834		FGSG_05809	FGSG_07641	FGSG_00436	FGSG_00447
		FGSG_13866		FGSG_05868	FGSG_07642	FGSG_00437	FGSG_00448
		FGSG_13888		FGSG_05983	FGSG_07662	FGSG_00438	FGSG_00450
		FGSG_13954		FGSG_05984	FGSG_07665	FGSG_00439	FGSG_00452
		FGSG_13963		FGSG_06199	FGSG_07699	FGSG_00440	FGSG_00453
		FGSG_15187		FGSG_06444	FGSG_07757	FGSG_00442	FGSG_00455
		FGSG_15274		FGSG_06451	FGSG_07765	FGSG_00443	FGSG_00457
		FGSG_15461		FGSG_06463	FGSG_07766	FGSG_00444	FGSG_00458
		FGSG_15746		FGSG_06469	FGSG_07781	FGSG_00446	FGSG_00459
		FGSG_15773		FGSG_06470	FGSG_07802	FGSG_00447	FGSG_00460
		FGSG_15790		FGSG_06506	FGSG_07829	FGSG_00448	FGSG_00461
		FGSG_15864		FGSG_06512	FGSG_07899	FGSG_00450	FGSG_00462
		FGSG_15918		FGSG_06541	FGSG_07974	FGSG_00452	FGSG_00463
		FGSG_15965		FGSG_06609	FGSG_07982	FGSG_00453	FGSG_00464
		FGSG_16066		FGSG_06658	FGSG_07987	FGSG_00455	FGSG_00465
		FGSG_16084		FGSG_06665	FGSG_07993	FGSG_00457	FGSG_00466
		FGSG_16195		FGSG_06699	FGSG_07996	FGSG_00458	FGSG_00467
		FGSG_16210		FGSG_06782	FGSG_07998	FGSG_00459	FGSG_00468
		FGSG_16329		FGSG_06986	FGSG_08011	FGSG_00460	FGSG_00469
		FGSG_16335		FGSG_07010	FGSG_08017	FGSG_00461	FGSG_00471
		FGSG_16340		FGSG_07207	FGSG_08021	FGSG_00462	FGSG_00472
		FGSG_16511		FGSG_07209	FGSG_08024	FGSG_00463	FGSG_00475
		FGSG_16532		FGSG_07230	FGSG_08037	FGSG_00464	FGSG_00476
		FGSG_16622		FGSG_07351	FGSG_08054	FGSG_00465	FGSG_00477
		FGSG_16634		FGSG_07367	FGSG_08079	FGSG_00466	FGSG_00478
		FGSG_16683		FGSG_07483	FGSG_08080	FGSG_00467	FGSG_00480
		FGSG_16798		FGSG_07560	FGSG_08081	FGSG_00468	FGSG_00481
		FGSG_16802		FGSG_07562	FGSG_08082	FGSG_00469	FGSG_00483
		FGSG_16877		FGSG_07574	FGSG_08083	FGSG_00470	FGSG_00484
		FGSG_16878		FGSG_07590	FGSG_08084	FGSG_00471	FGSG_00485
		FGSG_17076		FGSG_07593	FGSG_08085	FGSG_00472	FGSG_00486
		FGSG_17077		FGSG_07611	FGSG_08157	FGSG_00475	FGSG_00487
		FGSG_17230		FGSG_07612	FGSG_08177	FGSG_00476	FGSG_00489
		FGSG_17574		FGSG_07625	FGSG_08208	FGSG_00477	FGSG_00490
		FGSG_17621		FGSG_07639	FGSG_08210	FGSG_00478	FGSG_00491
		FGSG_17662		FGSG_07640	FGSG_08229	FGSG_00480	FGSG_00492
				FGSG_07641	FGSG_08231	FGSG_00481	FGSG_00493
				FGSG_07642	FGSG_08233	FGSG_00483	FGSG_00494
				FGSG_07662	FGSG_08251	FGSG_00484	FGSG_00496
				FGSG_07665	FGSG_08253	FGSG_00485	FGSG_00499
				FGSG_07699	FGSG_08309	FGSG_00486	FGSG_00500
				FGSG_07757	FGSG_08331	FGSG_00487	FGSG_00501
				FGSG_07765	FGSG_08408	FGSG_00489	FGSG_00502
				FGSG_07766	FGSG_08484	FGSG_00490	FGSG_00503
				FGSG_07781	FGSG_08652	FGSG_00491	FGSG_00504
				FGSG_07802	FGSG_08699	FGSG_00492	FGSG_00505
				FGSG_07807	FGSG_08824	FGSG_00493	FGSG_00507
				FGSG_07829	FGSG_08836	FGSG_00494	FGSG_00508
				FGSG_07899	FGSG_08958	FGSG_00496	FGSG_00509
				FGSG_07974	FGSG_08974	FGSG_00497	FGSG_00510
				FGSG_07982	FGSG_09018	FGSG_00499	FGSG_00511
				FGSG_07987	FGSG_09052	FGSG_00500	FGSG_00512
				FGSG_07993	FGSG_09085	FGSG_00501	FGSG_00513
				FGSG_07996	FGSG_09086	FGSG_00502	FGSG_00515
				FGSG_07998	FGSG_09088	FGSG_00503	FGSG_00518
				FGSG_08011	FGSG_09095	FGSG_00504	FGSG_00519
				FGSG_08017	FGSG_09104	FGSG_00505	FGSG_00520
				FGSG_08021	FGSG_09112	FGSG_00507	FGSG_00522
				FGSG_08024	FGSG_09121	FGSG_00508	FGSG_00523
				FGSG_08037	FGSG_09124	FGSG_00509	FGSG_00524
				FGSG_08054	FGSG_09125	FGSG_00510	FGSG_00526
				FGSG_08079	FGSG_09137	FGSG_00511	FGSG_00529
				FGSG_08080	FGSG_09143	FGSG_00512	FGSG_00530
				FGSG_08081	FGSG_09302	FGSG_00513	FGSG_00531
				FGSG_08082	FGSG_09332	FGSG_00515	FGSG_00534
				FGSG_08083	FGSG_09700	FGSG_00518	FGSG_00535
				FGSG_08084	FGSG_09841	FGSG_00519	FGSG_00537
				FGSG_08085	FGSG_09882	FGSG_00520	FGSG_00538
				FGSG_08093	FGSG_09886	FGSG_00522	FGSG_00542
				FGSG_08157	FGSG_10210	FGSG_00523	FGSG_00543
				FGSG_08177	FGSG_10357	FGSG_00524	FGSG_00545
				FGSG_08178	FGSG_10397	FGSG_00526	FGSG_00546
				FGSG_08193	FGSG_10406	FGSG_00529	FGSG_00549
				FGSG_08208	FGSG_10434	FGSG_00530	FGSG_00550
				FGSG_08210	FGSG_10475	FGSG_00531	FGSG_00551
				FGSG_08229	FGSG_10551	FGSG_00534	FGSG_00552
				FGSG_08231	FGSG_10559	FGSG_00535	FGSG_00553
				FGSG_08233	FGSG_10606	FGSG_00537	FGSG_00554
				FGSG_08251	FGSG_10631	FGSG_00538	FGSG_00555
				FGSG_08253	FGSG_10634	FGSG_00539	FGSG_00556
				FGSG_08309	FGSG_10655	FGSG_00542	FGSG_00558
				FGSG_08331	FGSG_10675	FGSG_00543	FGSG_00559
				FGSG_08387	FGSG_10680	FGSG_00545	FGSG_00560
				FGSG_08408	FGSG_10690	FGSG_00546	FGSG_00561
				FGSG_08409	FGSG_10696	FGSG_00549	FGSG_00562
				FGSG_08484	FGSG_10708	FGSG_00550	FGSG_00563
				FGSG_08652	FGSG_10713	FGSG_00551	FGSG_00564
				FGSG_08699	FGSG_10930	FGSG_00552	FGSG_00565
				FGSG_08765	FGSG_10992	FGSG_00553	FGSG_00566
				FGSG_08824	FGSG_10995	FGSG_00554	FGSG_00567
				FGSG_08836	FGSG_10999	FGSG_00555	FGSG_00568
				FGSG_08958	FGSG_11033	FGSG_00556	FGSG_00569
				FGSG_08974	FGSG_11036	FGSG_00558	FGSG_00570
				FGSG_09018	FGSG_11037	FGSG_00559	FGSG_00572
				FGSG_09052	FGSG_11043	FGSG_00560	FGSG_00573
				FGSG_09085	FGSG_11048	FGSG_00561	FGSG_00574
				FGSG_09086	FGSG_11049	FGSG_00562	FGSG_00576
				FGSG_09088	FGSG_11059	FGSG_00563	FGSG_00577
				FGSG_09095	FGSG_11061	FGSG_00564	FGSG_00581
				FGSG_09104	FGSG_11066	FGSG_00565	FGSG_00582
				FGSG_09112	FGSG_11077	FGSG_00566	FGSG_00583
				FGSG_09121	FGSG_11089	FGSG_00567	FGSG_00585
				FGSG_09124	FGSG_11091	FGSG_00568	FGSG_00586
				FGSG_09125	FGSG_11143	FGSG_00569	FGSG_00587
				FGSG_09137	FGSG_11163	FGSG_00570	FGSG_00588
				FGSG_09143	FGSG_11196	FGSG_00572	FGSG_00589
				FGSG_09291	FGSG_11204	FGSG_00573	FGSG_00590
				FGSG_09302	FGSG_11208	FGSG_00574	FGSG_00591
				FGSG_09332	FGSG_11225	FGSG_00576	FGSG_00592
				FGSG_09353	FGSG_11254	FGSG_00577	FGSG_00593
				FGSG_09700	FGSG_11258	FGSG_00578	FGSG_00594
				FGSG_09821	FGSG_11304	FGSG_00581	FGSG_00596
				FGSG_09841	FGSG_11324	FGSG_00582	FGSG_00597
				FGSG_09882	FGSG_11348	FGSG_00583	FGSG_00598
				FGSG_09886	FGSG_11373	FGSG_00585	FGSG_00599
				FGSG_10081	FGSG_11428	FGSG_00586	FGSG_00600
				FGSG_10210	FGSG_11449	FGSG_00587	FGSG_00602
				FGSG_10357	FGSG_11475	FGSG_00588	FGSG_00603
				FGSG_10397	FGSG_11488	FGSG_00589	FGSG_00604
				FGSG_10406	FGSG_11495	FGSG_00590	FGSG_00607
				FGSG_10411	FGSG_11508	FGSG_00591	FGSG_00608
				FGSG_10434	FGSG_11509	FGSG_00592	FGSG_00609
				FGSG_10475	FGSG_11548	FGSG_00593	FGSG_00610
				FGSG_10551	FGSG_11566	FGSG_00594	FGSG_00612
				FGSG_10559	FGSG_11605	FGSG_00596	FGSG_00613
				FGSG_10595	FGSG_11643	FGSG_00597	FGSG_00614
				FGSG_10606	FGSG_11647	FGSG_00598	FGSG_00615
				FGSG_10631	FGSG_11721	FGSG_00599	FGSG_00616
				FGSG_10634	FGSG_11822	FGSG_00600	FGSG_00618
				FGSG_10655	FGSG_11931	FGSG_00602	FGSG_00619
				FGSG_10675	FGSG_11998	FGSG_00603	FGSG_00620
				FGSG_10680	FGSG_12061	FGSG_00604	FGSG_00621
				FGSG_10690	FGSG_12077	FGSG_00607	FGSG_00623
				FGSG_10696	FGSG_12119	FGSG_00608	FGSG_00625
				FGSG_10708	FGSG_12142	FGSG_00609	FGSG_00626
				FGSG_10713	FGSG_12148	FGSG_00610	FGSG_00627
				FGSG_10921	FGSG_12214	FGSG_00612	FGSG_00628
				FGSG_10930	FGSG_12240	FGSG_00613	FGSG_00629
				FGSG_10989	FGSG_12251	FGSG_00614	FGSG_00631
				FGSG_10990	FGSG_12281	FGSG_00615	FGSG_00633
				FGSG_10991	FGSG_12366	FGSG_00616	FGSG_00634
				FGSG_10992	FGSG_12436	FGSG_00618	FGSG_00635
				FGSG_10995	FGSG_12503	FGSG_00619	FGSG_00636
				FGSG_10999	FGSG_12514	FGSG_00620	FGSG_00637
				FGSG_11027	FGSG_12547	FGSG_00621	FGSG_00638
				FGSG_11028	FGSG_12551	FGSG_00623	FGSG_00639
				FGSG_11033	FGSG_12616	FGSG_00625	FGSG_00640
				FGSG_11036	FGSG_12632	FGSG_00626	FGSG_00641
				FGSG_11037	FGSG_12640	FGSG_00627	FGSG_00642
				FGSG_11043	FGSG_12649	FGSG_00628	FGSG_00643
				FGSG_11046	FGSG_12651	FGSG_00629	FGSG_00644
				FGSG_11047	FGSG_12784	FGSG_00631	FGSG_00645
				FGSG_11048	FGSG_13022	FGSG_00633	FGSG_00646
				FGSG_11049	FGSG_13181	FGSG_00634	FGSG_00648
				FGSG_11059	FGSG_13189	FGSG_00635	FGSG_00649
				FGSG_11061	FGSG_13244	FGSG_00636	FGSG_00652
				FGSG_11066	FGSG_13260	FGSG_00637	FGSG_00653
				FGSG_11077	FGSG_13263	FGSG_00638	FGSG_00654
				FGSG_11089	FGSG_13285	FGSG_00639	FGSG_00659
				FGSG_11091	FGSG_13356	FGSG_00640	FGSG_00660
				FGSG_11095	FGSG_13424	FGSG_00641	FGSG_00661
				FGSG_11106	FGSG_13505	FGSG_00642	FGSG_00663
				FGSG_11123	FGSG_13515	FGSG_00643	FGSG_00664
				FGSG_11143	FGSG_13588	FGSG_00644	FGSG_00665
				FGSG_11163	FGSG_13610	FGSG_00645	FGSG_00666
				FGSG_11164	FGSG_13611	FGSG_00646	FGSG_00667
				FGSG_11196	FGSG_13644	FGSG_00648	FGSG_00669
				FGSG_11204	FGSG_13750	FGSG_00649	FGSG_00670
				FGSG_11208	FGSG_13769	FGSG_00652	FGSG_00671
				FGSG_11225	FGSG_13770	FGSG_00653	FGSG_00672
				FGSG_11254	FGSG_13794	FGSG_00654	FGSG_00675
				FGSG_11258	FGSG_13839	FGSG_00655	FGSG_00677
				FGSG_11295	FGSG_13849	FGSG_00659	FGSG_00680
				FGSG_11302	FGSG_13901	FGSG_00660	FGSG_00682
				FGSG_11303	FGSG_13915	FGSG_00661	FGSG_00683
				FGSG_11304	FGSG_13937	FGSG_00663	FGSG_00684
				FGSG_11305	FGSG_13952	FGSG_00664	FGSG_00685
				FGSG_11315	FGSG_14010	FGSG_00665	FGSG_00686
				FGSG_11324	FGSG_15149	FGSG_00666	FGSG_00688
				FGSG_11348	FGSG_15200	FGSG_00667	FGSG_00689
				FGSG_11367	FGSG_15214	FGSG_00669	FGSG_00690
				FGSG_11373	FGSG_15251	FGSG_00670	FGSG_00691
				FGSG_11395	FGSG_15256	FGSG_00671	FGSG_00693
				FGSG_11396	FGSG_15283	FGSG_00672	FGSG_00694
				FGSG_11397	FGSG_15301	FGSG_00675	FGSG_00695
				FGSG_11399	FGSG_15318	FGSG_00677	FGSG_00696
				FGSG_11428	FGSG_15324	FGSG_00680	FGSG_00698
				FGSG_11449	FGSG_15419	FGSG_00682	FGSG_00700
				FGSG_11475	FGSG_15473	FGSG_00683	FGSG_00701
				FGSG_11488	FGSG_15523	FGSG_00684	FGSG_00702
				FGSG_11495	FGSG_15537	FGSG_00685	FGSG_00703
				FGSG_11508	FGSG_15560	FGSG_00686	FGSG_00704
				FGSG_11509	FGSG_15652	FGSG_00688	FGSG_00705
				FGSG_11542	FGSG_15665	FGSG_00689	FGSG_00706
				FGSG_11548	FGSG_15682	FGSG_00690	FGSG_00707
				FGSG_11566	FGSG_15687	FGSG_00691	FGSG_00709
				FGSG_11605	FGSG_15805	FGSG_00693	FGSG_00710
				FGSG_11643	FGSG_15810	FGSG_00694	FGSG_00712
				FGSG_11647	FGSG_15830	FGSG_00695	FGSG_00713
				FGSG_11721	FGSG_15939	FGSG_00696	FGSG_00714
				FGSG_11822	FGSG_15946	FGSG_00698	FGSG_00715
				FGSG_11931	FGSG_15957	FGSG_00700	FGSG_00716
				FGSG_11998	FGSG_15973	FGSG_00701	FGSG_00717
				FGSG_12061	FGSG_15980	FGSG_00702	FGSG_00718
				FGSG_12077	FGSG_16012	FGSG_00703	FGSG_00719
				FGSG_12119	FGSG_16018	FGSG_00704	FGSG_00720
				FGSG_12142	FGSG_16052	FGSG_00705	FGSG_00721
				FGSG_12148	FGSG_16060	FGSG_00706	FGSG_00722
				FGSG_12214	FGSG_16076	FGSG_00707	FGSG_00723
				FGSG_12240	FGSG_16080	FGSG_00709	FGSG_00724
				FGSG_12251	FGSG_16087	FGSG_00710	FGSG_00725
				FGSG_12281	FGSG_16088	FGSG_00712	FGSG_00726
				FGSG_12366	FGSG_16099	FGSG_00713	FGSG_00728
				FGSG_12436	FGSG_16101	FGSG_00714	FGSG_00729
				FGSG_12503	FGSG_16130	FGSG_00715	FGSG_00730
				FGSG_12514	FGSG_16215	FGSG_00716	FGSG_00731
				FGSG_12547	FGSG_16221	FGSG_00717	FGSG_00732
				FGSG_12551	FGSG_16222	FGSG_00718	FGSG_00733
				FGSG_12616	FGSG_16227	FGSG_00719	FGSG_00737
				FGSG_12632	FGSG_16251	FGSG_00720	FGSG_00739
				FGSG_12640	FGSG_16254	FGSG_00721	FGSG_00740
				FGSG_12649	FGSG_16280	FGSG_00722	FGSG_00741
				FGSG_12651	FGSG_16282	FGSG_00723	FGSG_00743
				FGSG_12784	FGSG_16328	FGSG_00724	FGSG_00744
				FGSG_13022	FGSG_16352	FGSG_00725	FGSG_00745
				FGSG_13181	FGSG_16372	FGSG_00726	FGSG_00746
				FGSG_13189	FGSG_16426	FGSG_00728	FGSG_00747
				FGSG_13244	FGSG_16429	FGSG_00729	FGSG_00748
				FGSG_13260	FGSG_16498	FGSG_00730	FGSG_00749
				FGSG_13263	FGSG_16576	FGSG_00731	FGSG_00750
				FGSG_13285	FGSG_16577	FGSG_00732	FGSG_00751
				FGSG_13356	FGSG_16623	FGSG_00733	FGSG_00752
				FGSG_13424	FGSG_16658	FGSG_00737	FGSG_00756
				FGSG_13505	FGSG_16669	FGSG_00738	FGSG_00757
				FGSG_13515	FGSG_16853	FGSG_00739	FGSG_00758
				FGSG_13588	FGSG_16862	FGSG_00740	FGSG_00759
				FGSG_13610	FGSG_16865	FGSG_00741	FGSG_00760
				FGSG_13611	FGSG_16880	FGSG_00743	FGSG_00761
				FGSG_13644	FGSG_16898	FGSG_00744	FGSG_00762
				FGSG_13750	FGSG_16902	FGSG_00745	FGSG_00763
				FGSG_13769	FGSG_17035	FGSG_00746	FGSG_00764
				FGSG_13770	FGSG_17063	FGSG_00747	FGSG_00765
				FGSG_13794	FGSG_17074	FGSG_00748	FGSG_00766
				FGSG_13839	FGSG_17086	FGSG_00749	FGSG_00767
				FGSG_13849	FGSG_17101	FGSG_00750	FGSG_00768
				FGSG_13901	FGSG_17102	FGSG_00751	FGSG_00769
				FGSG_13915	FGSG_17117	FGSG_00752	FGSG_00771
				FGSG_13937	FGSG_17125	FGSG_00756	FGSG_00773
				FGSG_13952	FGSG_17130	FGSG_00757	FGSG_00774
				FGSG_14010	FGSG_17151	FGSG_00758	FGSG_00776
				FGSG_15149	FGSG_17159	FGSG_00759	FGSG_00778
				FGSG_15200	FGSG_17164	FGSG_00760	FGSG_00779
				FGSG_15214	FGSG_17278	FGSG_00761	FGSG_00780
				FGSG_15251	FGSG_17307	FGSG_00762	FGSG_00781
				FGSG_15256	FGSG_17399	FGSG_00763	FGSG_00782
				FGSG_15283	FGSG_17432	FGSG_00764	FGSG_00787
				FGSG_15301	FGSG_17439	FGSG_00765	FGSG_00788
				FGSG_15318	FGSG_17441	FGSG_00766	FGSG_00789
				FGSG_15324	FGSG_17449	FGSG_00767	FGSG_00792
				FGSG_15419	FGSG_17457	FGSG_00768	FGSG_00793
				FGSG_15448	FGSG_17460	FGSG_00769	FGSG_00794
				FGSG_15473	FGSG_17559	FGSG_00771	FGSG_00796
				FGSG_15523	FGSG_17567	FGSG_00773	FGSG_00797
				FGSG_15537	FGSG_17598	FGSG_00774	FGSG_00798
				FGSG_15560	FGSG_17624	FGSG_00776	FGSG_00799
				FGSG_15652	FGSG_17677	FGSG_00778	FGSG_00800
				FGSG_15665		FGSG_00779	FGSG_00801
				FGSG_15682		FGSG_00780	FGSG_00802
				FGSG_15687		FGSG_00781	FGSG_00804
				FGSG_15805		FGSG_00782	FGSG_00806
				FGSG_15810		FGSG_00786	FGSG_00807
				FGSG_15830		FGSG_00787	FGSG_00808
				FGSG_15939		FGSG_00788	FGSG_00810
				FGSG_15946		FGSG_00789	FGSG_00811
				FGSG_15957		FGSG_00792	FGSG_00812
				FGSG_15973		FGSG_00793	FGSG_00813
				FGSG_15980		FGSG_00794	FGSG_00814
				FGSG_16012		FGSG_00796	FGSG_00815
				FGSG_16018		FGSG_00797	FGSG_00817
				FGSG_16052		FGSG_00798	FGSG_00818
				FGSG_16060		FGSG_00799	FGSG_00819
				FGSG_16076		FGSG_00800	FGSG_00820
				FGSG_16080		FGSG_00801	FGSG_00821
				FGSG_16087		FGSG_00802	FGSG_00822
				FGSG_16088		FGSG_00804	FGSG_00823
				FGSG_16099		FGSG_00806	FGSG_00824
				FGSG_16101		FGSG_00807	FGSG_00825
				FGSG_16130		FGSG_00808	FGSG_00826
				FGSG_16215		FGSG_00810	FGSG_00828
				FGSG_16221		FGSG_00811	FGSG_00831
				FGSG_16222		FGSG_00812	FGSG_00832
				FGSG_16227		FGSG_00813	FGSG_00833
				FGSG_16251		FGSG_00814	FGSG_00834
				FGSG_16254		FGSG_00815	FGSG_00836
				FGSG_16280		FGSG_00817	FGSG_00837
				FGSG_16282		FGSG_00818	FGSG_00838
				FGSG_16328		FGSG_00819	FGSG_00841
				FGSG_16352		FGSG_00820	FGSG_00842
				FGSG_16372		FGSG_00821	FGSG_00843
				FGSG_16426		FGSG_00822	FGSG_00844
				FGSG_16429		FGSG_00823	FGSG_00845
				FGSG_16498		FGSG_00824	FGSG_00846
				FGSG_16576		FGSG_00825	FGSG_00847
				FGSG_16577		FGSG_00826	FGSG_00849
				FGSG_16622		FGSG_00828	FGSG_00852
				FGSG_16623		FGSG_00831	FGSG_00853
				FGSG_16658		FGSG_00832	FGSG_00855
				FGSG_16669		FGSG_00833	FGSG_00856
				FGSG_16853		FGSG_00834	FGSG_00857
				FGSG_16862		FGSG_00836	FGSG_00858
				FGSG_16865		FGSG_00837	FGSG_00861
				FGSG_16880		FGSG_00838	FGSG_00862
				FGSG_16898		FGSG_00841	FGSG_00864
				FGSG_16902		FGSG_00842	FGSG_00865
				FGSG_17035		FGSG_00843	FGSG_00866
				FGSG_17063		FGSG_00844	FGSG_00868
				FGSG_17074		FGSG_00845	FGSG_00869
				FGSG_17086		FGSG_00846	FGSG_00870
				FGSG_17101		FGSG_00847	FGSG_00871
				FGSG_17102		FGSG_00849	FGSG_00872
				FGSG_17117		FGSG_00852	FGSG_00874
				FGSG_17125		FGSG_00853	FGSG_00875
				FGSG_17130		FGSG_00855	FGSG_00876
				FGSG_17151		FGSG_00856	FGSG_00877
				FGSG_17159		FGSG_00857	FGSG_00880
				FGSG_17164		FGSG_00858	FGSG_00882
				FGSG_17278		FGSG_00861	FGSG_00883
				FGSG_17307		FGSG_00862	FGSG_00884
				FGSG_17399		FGSG_00864	FGSG_00887
				FGSG_17432		FGSG_00865	FGSG_00890
				FGSG_17439		FGSG_00866	FGSG_00892
				FGSG_17441		FGSG_00868	FGSG_00893
				FGSG_17449		FGSG_00869	FGSG_00894
				FGSG_17457		FGSG_00870	FGSG_00895
				FGSG_17460		FGSG_00871	FGSG_00896
				FGSG_17559		FGSG_00872	FGSG_00897
				FGSG_17567		FGSG_00874	FGSG_00900
				FGSG_17574		FGSG_00875	FGSG_00902
				FGSG_17598		FGSG_00876	FGSG_00903
				FGSG_17621		FGSG_00877	FGSG_00904
				FGSG_17624		FGSG_00878	FGSG_00905
				FGSG_17677		FGSG_00880	FGSG_00906
						FGSG_00882	FGSG_00908
						FGSG_00883	FGSG_00910
						FGSG_00884	FGSG_00911
						FGSG_00887	FGSG_00912
						FGSG_00890	FGSG_00913
						FGSG_00892	FGSG_00914
						FGSG_00893	FGSG_00915
						FGSG_00894	FGSG_00916
						FGSG_00895	FGSG_00917
						FGSG_00896	FGSG_00921
						FGSG_00897	FGSG_00924
						FGSG_00898	FGSG_00925
						FGSG_00900	FGSG_00926
						FGSG_00902	FGSG_00930
						FGSG_00903	FGSG_00932
						FGSG_00904	FGSG_00934
						FGSG_00905	FGSG_00935
						FGSG_00906	FGSG_00939
						FGSG_00908	FGSG_00941
						FGSG_00910	FGSG_00945
						FGSG_00911	FGSG_00946
						FGSG_00912	FGSG_00947
						FGSG_00913	FGSG_00949
						FGSG_00914	FGSG_00950
						FGSG_00915	FGSG_00951
						FGSG_00916	FGSG_00952
						FGSG_00917	FGSG_00955
						FGSG_00921	FGSG_00956
						FGSG_00924	FGSG_00957
						FGSG_00925	FGSG_00959
						FGSG_00926	FGSG_00960
						FGSG_00930	FGSG_00961
						FGSG_00932	FGSG_00964
						FGSG_00934	FGSG_00965
						FGSG_00935	FGSG_00966
						FGSG_00939	FGSG_00967
						FGSG_00941	FGSG_00968
						FGSG_00945	FGSG_00970
						FGSG_00946	FGSG_00971
						FGSG_00947	FGSG_00972
						FGSG_00949	FGSG_00973
						FGSG_00950	FGSG_00974
						FGSG_00951	FGSG_00975
						FGSG_00952	FGSG_00979
						FGSG_00955	FGSG_00982
						FGSG_00956	FGSG_00983
						FGSG_00957	FGSG_00984
						FGSG_00959	FGSG_00986
						FGSG_00960	FGSG_00987
						FGSG_00961	FGSG_00990
						FGSG_00964	FGSG_00994
						FGSG_00965	FGSG_00995
						FGSG_00966	FGSG_00997
						FGSG_00967	FGSG_00998
						FGSG_00968	FGSG_00999
						FGSG_00970	FGSG_01000
						FGSG_00971	FGSG_01002
						FGSG_00972	FGSG_01003
						FGSG_00973	FGSG_01005
						FGSG_00974	FGSG_01006
						FGSG_00975	FGSG_01007
						FGSG_00979	FGSG_01008
						FGSG_00982	FGSG_01010
						FGSG_00983	FGSG_01011
						FGSG_00984	FGSG_01012
						FGSG_00986	FGSG_01013
						FGSG_00987	FGSG_01014
						FGSG_00990	FGSG_01015
						FGSG_00994	FGSG_01017
						FGSG_00995	FGSG_01018
						FGSG_00997	FGSG_01019
						FGSG_00998	FGSG_01020
						FGSG_00999	FGSG_01021
						FGSG_01000	FGSG_01022
						FGSG_01002	FGSG_01023
						FGSG_01003	FGSG_01024
						FGSG_01005	FGSG_01025
						FGSG_01006	FGSG_01026
						FGSG_01007	FGSG_01027
						FGSG_01008	FGSG_01028
						FGSG_01010	FGSG_01030
						FGSG_01011	FGSG_01031
						FGSG_01012	FGSG_01032
						FGSG_01013	FGSG_01033
						FGSG_01014	FGSG_01035
						FGSG_01015	FGSG_01036
						FGSG_01017	FGSG_01037
						FGSG_01018	FGSG_01038
						FGSG_01019	FGSG_01039
						FGSG_01020	FGSG_01040
						FGSG_01021	FGSG_01044
						FGSG_01022	FGSG_01046
						FGSG_01023	FGSG_01047
						FGSG_01024	FGSG_01049
						FGSG_01025	FGSG_01050
						FGSG_01026	FGSG_01051
						FGSG_01027	FGSG_01052
						FGSG_01028	FGSG_01053
						FGSG_01030	FGSG_01055
						FGSG_01031	FGSG_01056
						FGSG_01032	FGSG_01057
						FGSG_01033	FGSG_01059
						FGSG_01035	FGSG_01060
						FGSG_01036	FGSG_01061
						FGSG_01037	FGSG_01062
						FGSG_01038	FGSG_01063
						FGSG_01039	FGSG_01064
						FGSG_01040	FGSG_01067
						FGSG_01044	FGSG_01068
						FGSG_01046	FGSG_01069
						FGSG_01047	FGSG_01070
						FGSG_01049	FGSG_01072
						FGSG_01050	FGSG_01081
						FGSG_01051	FGSG_01083
						FGSG_01052	FGSG_01084
						FGSG_01053	FGSG_01085
						FGSG_01055	FGSG_01086
						FGSG_01056	FGSG_01087
						FGSG_01057	FGSG_01088
						FGSG_01059	FGSG_01089
						FGSG_01060	FGSG_01091
						FGSG_01061	FGSG_01092
						FGSG_01062	FGSG_01094
						FGSG_01063	FGSG_01095
						FGSG_01064	FGSG_01096
						FGSG_01067	FGSG_01097
						FGSG_01068	FGSG_01098
						FGSG_01069	FGSG_01099
						FGSG_01070	FGSG_01100
						FGSG_01072	FGSG_01101
						FGSG_01081	FGSG_01102
						FGSG_01083	FGSG_01103
						FGSG_01084	FGSG_01104
						FGSG_01085	FGSG_01105
						FGSG_01086	FGSG_01106
						FGSG_01087	FGSG_01109
						FGSG_01088	FGSG_01111
						FGSG_01089	FGSG_01112
						FGSG_01091	FGSG_01115
						FGSG_01092	FGSG_01116
						FGSG_01094	FGSG_01117
						FGSG_01095	FGSG_01118
						FGSG_01096	FGSG_01119
						FGSG_01097	FGSG_01120
						FGSG_01098	FGSG_01121
						FGSG_01099	FGSG_01122
						FGSG_01100	FGSG_01123
						FGSG_01101	FGSG_01124
						FGSG_01102	FGSG_01125
						FGSG_01103	FGSG_01126
						FGSG_01104	FGSG_01128
						FGSG_01105	FGSG_01129
						FGSG_01106	FGSG_01130
						FGSG_01109	FGSG_01131
						FGSG_01111	FGSG_01132
						FGSG_01112	FGSG_01133
						FGSG_01115	FGSG_01134
						FGSG_01116	FGSG_01135
						FGSG_01117	FGSG_01136
						FGSG_01118	FGSG_01137
						FGSG_01119	FGSG_01138
						FGSG_01120	FGSG_01139
						FGSG_01121	FGSG_01141
						FGSG_01122	FGSG_01142
						FGSG_01123	FGSG_01144
						FGSG_01124	FGSG_01148
						FGSG_01125	FGSG_01149
						FGSG_01126	FGSG_01150
						FGSG_01128	FGSG_01151
						FGSG_01129	FGSG_01152
						FGSG_01130	FGSG_01153
						FGSG_01131	FGSG_01154
						FGSG_01132	FGSG_01155
						FGSG_01133	FGSG_01157
						FGSG_01134	FGSG_01158
						FGSG_01135	FGSG_01160
						FGSG_01136	FGSG_01161
						FGSG_01137	FGSG_01162
						FGSG_01138	FGSG_01163
						FGSG_01139	FGSG_01164
						FGSG_01141	FGSG_01165
						FGSG_01142	FGSG_01166
						FGSG_01144	FGSG_01167
						FGSG_01148	FGSG_01169
						FGSG_01149	FGSG_01172
						FGSG_01150	FGSG_01174
						FGSG_01151	FGSG_01175
						FGSG_01152	FGSG_01176
						FGSG_01153	FGSG_01177
						FGSG_01154	FGSG_01179
						FGSG_01155	FGSG_01181
						FGSG_01157	FGSG_01182
						FGSG_01158	FGSG_01183
						FGSG_01159	FGSG_01184
						FGSG_01160	FGSG_01185
						FGSG_01161	FGSG_01186
						FGSG_01162	FGSG_01187
						FGSG_01163	FGSG_01188
						FGSG_01164	FGSG_01189
						FGSG_01165	FGSG_01190
						FGSG_01166	FGSG_01191
						FGSG_01167	FGSG_01193
						FGSG_01169	FGSG_01194
						FGSG_01172	FGSG_01195
						FGSG_01174	FGSG_01197
						FGSG_01175	FGSG_01198
						FGSG_01176	FGSG_01199
						FGSG_01177	FGSG_01200
						FGSG_01179	FGSG_01201
						FGSG_01181	FGSG_01202
						FGSG_01182	FGSG_01203
						FGSG_01183	FGSG_01204
						FGSG_01184	FGSG_01205
						FGSG_01185	FGSG_01206
						FGSG_01186	FGSG_01207
						FGSG_01187	FGSG_01208
						FGSG_01188	FGSG_01209
						FGSG_01189	FGSG_01210
						FGSG_01190	FGSG_01211
						FGSG_01191	FGSG_01212
						FGSG_01193	FGSG_01213
						FGSG_01194	FGSG_01214
						FGSG_01195	FGSG_01215
						FGSG_01197	FGSG_01216
						FGSG_01198	FGSG_01217
						FGSG_01199	FGSG_01219
						FGSG_01200	FGSG_01220
						FGSG_01201	FGSG_01221
						FGSG_01202	FGSG_01222
						FGSG_01203	FGSG_01224
						FGSG_01204	FGSG_01225
						FGSG_01205	FGSG_01226
						FGSG_01206	FGSG_01227
						FGSG_01207	FGSG_01228
						FGSG_01208	FGSG_01229
						FGSG_01209	FGSG_01230
						FGSG_01210	FGSG_01231
						FGSG_01211	FGSG_01232
						FGSG_01212	FGSG_01233
						FGSG_01213	FGSG_01235
						FGSG_01214	FGSG_01236
						FGSG_01215	FGSG_01237
						FGSG_01216	FGSG_01238
						FGSG_01217	FGSG_01240
						FGSG_01219	FGSG_01242
						FGSG_01220	FGSG_01243
						FGSG_01221	FGSG_01244
						FGSG_01222	FGSG_01245
						FGSG_01224	FGSG_01247
						FGSG_01225	FGSG_01248
						FGSG_01226	FGSG_01250
						FGSG_01227	FGSG_01251
						FGSG_01228	FGSG_01254
						FGSG_01229	FGSG_01255
						FGSG_01230	FGSG_01256
						FGSG_01231	FGSG_01257
						FGSG_01232	FGSG_01261
						FGSG_01233	FGSG_01263
						FGSG_01235	FGSG_01264
						FGSG_01236	FGSG_01265
						FGSG_01237	FGSG_01266
						FGSG_01238	FGSG_01268
						FGSG_01239	FGSG_01269
						FGSG_01240	FGSG_01270
						FGSG_01242	FGSG_01271
						FGSG_01243	FGSG_01273
						FGSG_01244	FGSG_01274
						FGSG_01245	FGSG_01276
						FGSG_01247	FGSG_01277
						FGSG_01248	FGSG_01278
						FGSG_01250	FGSG_01279
						FGSG_01251	FGSG_01280
						FGSG_01254	FGSG_01281
						FGSG_01255	FGSG_01284
						FGSG_01256	FGSG_01285
						FGSG_01257	FGSG_01287
						FGSG_01261	FGSG_01289
						FGSG_01263	FGSG_01290
						FGSG_01264	FGSG_01291
						FGSG_01265	FGSG_01292
						FGSG_01266	FGSG_01293
						FGSG_01267	FGSG_01295
						FGSG_01268	FGSG_01296
						FGSG_01269	FGSG_01298
						FGSG_01270	FGSG_01299
						FGSG_01271	FGSG_01300
						FGSG_01273	FGSG_01301
						FGSG_01274	FGSG_01304
						FGSG_01276	FGSG_01306
						FGSG_01277	FGSG_01307
						FGSG_01278	FGSG_01309
						FGSG_01279	FGSG_01310
						FGSG_01280	FGSG_01311
						FGSG_01281	FGSG_01312
						FGSG_01284	FGSG_01314
						FGSG_01285	FGSG_01315
						FGSG_01287	FGSG_01316
						FGSG_01289	FGSG_01317
						FGSG_01290	FGSG_01318
						FGSG_01291	FGSG_01319
						FGSG_01292	FGSG_01320
						FGSG_01293	FGSG_01321
						FGSG_01295	FGSG_01322
						FGSG_01296	FGSG_01323
						FGSG_01298	FGSG_01324
						FGSG_01299	FGSG_01325
						FGSG_01300	FGSG_01326
						FGSG_01301	FGSG_01327
						FGSG_01304	FGSG_01328
						FGSG_01306	FGSG_01329
						FGSG_01307	FGSG_01330
						FGSG_01309	FGSG_01332
						FGSG_01310	FGSG_01333
						FGSG_01311	FGSG_01334
						FGSG_01312	FGSG_01336
						FGSG_01314	FGSG_01337
						FGSG_01315	FGSG_01338
						FGSG_01316	FGSG_01339
						FGSG_01317	FGSG_01340
						FGSG_01318	FGSG_01341
						FGSG_01319	FGSG_01342
						FGSG_01320	FGSG_01343
						FGSG_01321	FGSG_01345
						FGSG_01322	FGSG_01346
						FGSG_01323	FGSG_01347
						FGSG_01324	FGSG_01348
						FGSG_01325	FGSG_01349
						FGSG_01326	FGSG_01350
						FGSG_01327	FGSG_01351
						FGSG_01328	FGSG_01352
						FGSG_01329	FGSG_01353
						FGSG_01330	FGSG_01354
						FGSG_01331	FGSG_01355
						FGSG_01332	FGSG_01356
						FGSG_01333	FGSG_01357
						FGSG_01334	FGSG_01358
						FGSG_01336	FGSG_01359
						FGSG_01337	FGSG_01360
						FGSG_01338	FGSG_01361
						FGSG_01339	FGSG_01364
						FGSG_01340	FGSG_01365
						FGSG_01341	FGSG_01366
						FGSG_01342	FGSG_01368
						FGSG_01343	FGSG_01369
						FGSG_01345	FGSG_01370
						FGSG_01346	FGSG_01371
						FGSG_01347	FGSG_01372
						FGSG_01348	FGSG_01373
						FGSG_01349	FGSG_01374
						FGSG_01350	FGSG_01375
						FGSG_01351	FGSG_01376
						FGSG_01352	FGSG_01377
						FGSG_01353	FGSG_01379
						FGSG_01354	FGSG_01381
						FGSG_01355	FGSG_01382
						FGSG_01356	FGSG_01383
						FGSG_01357	FGSG_01386
						FGSG_01358	FGSG_01387
						FGSG_01359	FGSG_01388
						FGSG_01360	FGSG_01389
						FGSG_01361	FGSG_01390
						FGSG_01363	FGSG_01391
						FGSG_01364	FGSG_01392
						FGSG_01365	FGSG_01393
						FGSG_01366	FGSG_01394
						FGSG_01368	FGSG_01395
						FGSG_01369	FGSG_01396
						FGSG_01370	FGSG_01397
						FGSG_01371	FGSG_01398
						FGSG_01372	FGSG_01399
						FGSG_01373	FGSG_01401
						FGSG_01374	FGSG_01402
						FGSG_01375	FGSG_01404
						FGSG_01376	FGSG_01405
						FGSG_01377	FGSG_01407
						FGSG_01379	FGSG_01408
						FGSG_01381	FGSG_01409
						FGSG_01382	FGSG_01410
						FGSG_01383	FGSG_01411
						FGSG_01386	FGSG_01412
						FGSG_01387	FGSG_01414
						FGSG_01388	FGSG_01415
						FGSG_01389	FGSG_01417
						FGSG_01390	FGSG_01418
						FGSG_01391	FGSG_01419
						FGSG_01392	FGSG_01420
						FGSG_01393	FGSG_01421
						FGSG_01394	FGSG_01422
						FGSG_01395	FGSG_01424
						FGSG_01396	FGSG_01425
						FGSG_01397	FGSG_01426
						FGSG_01398	FGSG_01428
						FGSG_01399	FGSG_01429
						FGSG_01401	FGSG_01430
						FGSG_01402	FGSG_01432
						FGSG_01404	FGSG_01433
						FGSG_01405	FGSG_01434
						FGSG_01407	FGSG_01435
						FGSG_01408	FGSG_01436
						FGSG_01409	FGSG_01437
						FGSG_01410	FGSG_01438
						FGSG_01411	FGSG_01439
						FGSG_01412	FGSG_01440
						FGSG_01414	FGSG_01442
						FGSG_01415	FGSG_01443
						FGSG_01417	FGSG_01444
						FGSG_01418	FGSG_01445
						FGSG_01419	FGSG_01446
						FGSG_01420	FGSG_01447
						FGSG_01421	FGSG_01449
						FGSG_01422	FGSG_01450
						FGSG_01424	FGSG_01452
						FGSG_01425	FGSG_01453
						FGSG_01426	FGSG_01454
						FGSG_01428	FGSG_01455
						FGSG_01429	FGSG_01457
						FGSG_01430	FGSG_01459
						FGSG_01432	FGSG_01461
						FGSG_01433	FGSG_01462
						FGSG_01434	FGSG_01463
						FGSG_01435	FGSG_01464
						FGSG_01436	FGSG_01466
						FGSG_01437	FGSG_01467
						FGSG_01438	FGSG_01469
						FGSG_01439	FGSG_01470
						FGSG_01440	FGSG_01475
						FGSG_01442	FGSG_01476
						FGSG_01443	FGSG_01478
						FGSG_01444	FGSG_01479
						FGSG_01445	FGSG_01480
						FGSG_01446	FGSG_01481
						FGSG_01447	FGSG_01485
						FGSG_01449	FGSG_01486
						FGSG_01450	FGSG_01487
						FGSG_01452	FGSG_01488
						FGSG_01453	FGSG_01489
						FGSG_01454	FGSG_01490
						FGSG_01455	FGSG_01492
						FGSG_01457	FGSG_01495
						FGSG_01459	FGSG_01496
						FGSG_01461	FGSG_01497
						FGSG_01462	FGSG_01498
						FGSG_01463	FGSG_01499
						FGSG_01464	FGSG_01502
						FGSG_01466	FGSG_01503
						FGSG_01467	FGSG_01504
						FGSG_01469	FGSG_01505
						FGSG_01470	FGSG_01506
						FGSG_01475	FGSG_01508
						FGSG_01476	FGSG_01509
						FGSG_01478	FGSG_01510
						FGSG_01479	FGSG_01511
						FGSG_01480	FGSG_01513
						FGSG_01481	FGSG_01514
						FGSG_01485	FGSG_01515
						FGSG_01486	FGSG_01516
						FGSG_01487	FGSG_01519
						FGSG_01488	FGSG_01521
						FGSG_01489	FGSG_01522
						FGSG_01490	FGSG_01523
						FGSG_01492	FGSG_01525
						FGSG_01495	FGSG_01526
						FGSG_01496	FGSG_01527
						FGSG_01497	FGSG_01528
						FGSG_01498	FGSG_01530
						FGSG_01499	FGSG_01532
						FGSG_01502	FGSG_01533
						FGSG_01503	FGSG_01534
						FGSG_01504	FGSG_01535
						FGSG_01505	FGSG_01536
						FGSG_01506	FGSG_01537
						FGSG_01508	FGSG_01538
						FGSG_01509	FGSG_01539
						FGSG_01510	FGSG_01540
						FGSG_01511	FGSG_01541
						FGSG_01513	FGSG_01542
						FGSG_01514	FGSG_01543
						FGSG_01515	FGSG_01544
						FGSG_01516	FGSG_01545
						FGSG_01519	FGSG_01547
						FGSG_01521	FGSG_01548
						FGSG_01522	FGSG_01550
						FGSG_01523	FGSG_01551
						FGSG_01525	FGSG_01552
						FGSG_01526	FGSG_01553
						FGSG_01527	FGSG_01554
						FGSG_01528	FGSG_01555
						FGSG_01530	FGSG_01556
						FGSG_01532	FGSG_01557
						FGSG_01533	FGSG_01558
						FGSG_01534	FGSG_01560
						FGSG_01535	FGSG_01561
						FGSG_01536	FGSG_01564
						FGSG_01537	FGSG_01569
						FGSG_01538	FGSG_01571
						FGSG_01539	FGSG_01572
						FGSG_01540	FGSG_01573
						FGSG_01541	FGSG_01574
						FGSG_01542	FGSG_01575
						FGSG_01543	FGSG_01576
						FGSG_01544	FGSG_01577
						FGSG_01545	FGSG_01580
						FGSG_01547	FGSG_01581
						FGSG_01548	FGSG_01583
						FGSG_01550	FGSG_01584
						FGSG_01551	FGSG_01586
						FGSG_01552	FGSG_01588
						FGSG_01553	FGSG_01589
						FGSG_01554	FGSG_01590
						FGSG_01555	FGSG_01591
						FGSG_01556	FGSG_01592
						FGSG_01557	FGSG_01593
						FGSG_01558	FGSG_01594
						FGSG_01560	FGSG_01595
						FGSG_01561	FGSG_01596
						FGSG_01564	FGSG_01599
						FGSG_01569	FGSG_01602
						FGSG_01571	FGSG_01603
						FGSG_01572	FGSG_01604
						FGSG_01573	FGSG_01605
						FGSG_01574	FGSG_01606
						FGSG_01575	FGSG_01610
						FGSG_01576	FGSG_01612
						FGSG_01577	FGSG_01613
						FGSG_01580	FGSG_01615
						FGSG_01581	FGSG_01616
						FGSG_01583	FGSG_01618
						FGSG_01584	FGSG_01619
						FGSG_01586	FGSG_01620
						FGSG_01587	FGSG_01621
						FGSG_01588	FGSG_01623
						FGSG_01589	FGSG_01624
						FGSG_01590	FGSG_01627
						FGSG_01591	FGSG_01628
						FGSG_01592	FGSG_01630
						FGSG_01593	FGSG_01631
						FGSG_01594	FGSG_01632
						FGSG_01595	FGSG_01633
						FGSG_01596	FGSG_01634
						FGSG_01599	FGSG_01636
						FGSG_01602	FGSG_01638
						FGSG_01603	FGSG_01639
						FGSG_01604	FGSG_01640
						FGSG_01605	FGSG_01643
						FGSG_01606	FGSG_01644
						FGSG_01610	FGSG_01645
						FGSG_01612	FGSG_01648
						FGSG_01613	FGSG_01649
						FGSG_01615	FGSG_01652
						FGSG_01616	FGSG_01653
						FGSG_01618	FGSG_01654
						FGSG_01619	FGSG_01655
						FGSG_01620	FGSG_01656
						FGSG_01621	FGSG_01657
						FGSG_01623	FGSG_01659
						FGSG_01624	FGSG_01660
						FGSG_01627	FGSG_01665
						FGSG_01628	FGSG_01666
						FGSG_01630	FGSG_01667
						FGSG_01631	FGSG_01670
						FGSG_01632	FGSG_01671
						FGSG_01633	FGSG_01672
						FGSG_01634	FGSG_01673
						FGSG_01636	FGSG_01674
						FGSG_01638	FGSG_01675
						FGSG_01639	FGSG_01678
						FGSG_01640	FGSG_01679
						FGSG_01643	FGSG_01681
						FGSG_01644	FGSG_01685
						FGSG_01645	FGSG_01687
						FGSG_01648	FGSG_01689
						FGSG_01649	FGSG_01690
						FGSG_01652	FGSG_01691
						FGSG_01653	FGSG_01694
						FGSG_01654	FGSG_01698
						FGSG_01655	FGSG_01699
						FGSG_01656	FGSG_01700
						FGSG_01657	FGSG_01701
						FGSG_01659	FGSG_01702
						FGSG_01660	FGSG_01703
						FGSG_01665	FGSG_01705
						FGSG_01666	FGSG_01710
						FGSG_01667	FGSG_01712
						FGSG_01670	FGSG_01713
						FGSG_01671	FGSG_01724
						FGSG_01672	FGSG_01725
						FGSG_01673	FGSG_01727
						FGSG_01674	FGSG_01730
						FGSG_01675	FGSG_01731
						FGSG_01678	FGSG_01734
						FGSG_01679	FGSG_01735
						FGSG_01681	FGSG_01737
						FGSG_01685	FGSG_01739
						FGSG_01686	FGSG_01743
						FGSG_01687	FGSG_01744
						FGSG_01689	FGSG_01747
						FGSG_01690	FGSG_01748
						FGSG_01691	FGSG_01749
						FGSG_01693	FGSG_01751
						FGSG_01694	FGSG_01752
						FGSG_01695	FGSG_01755
						FGSG_01698	FGSG_01757
						FGSG_01699	FGSG_01759
						FGSG_01700	FGSG_01762
						FGSG_01701	FGSG_01763
						FGSG_01702	FGSG_01764
						FGSG_01703	FGSG_01765
						FGSG_01705	FGSG_01766
						FGSG_01710	FGSG_01767
						FGSG_01712	FGSG_01768
						FGSG_01713	FGSG_01769
						FGSG_01717	FGSG_01772
						FGSG_01724	FGSG_01777
						FGSG_01725	FGSG_01778
						FGSG_01727	FGSG_01780
						FGSG_01730	FGSG_01782
						FGSG_01731	FGSG_01785
						FGSG_01734	FGSG_01792
						FGSG_01735	FGSG_01795
						FGSG_01737	FGSG_01796
						FGSG_01739	FGSG_01797
						FGSG_01743	FGSG_01798
						FGSG_01744	FGSG_01799
						FGSG_01745	FGSG_01802
						FGSG_01746	FGSG_01803
						FGSG_01747	FGSG_01807
						FGSG_01748	FGSG_01808
						FGSG_01749	FGSG_01809
						FGSG_01751	FGSG_01810
						FGSG_01752	FGSG_01813
						FGSG_01755	FGSG_01816
						FGSG_01757	FGSG_01817
						FGSG_01759	FGSG_01825
						FGSG_01762	FGSG_01826
						FGSG_01763	FGSG_01827
						FGSG_01764	FGSG_01830
						FGSG_01765	FGSG_01832
						FGSG_01766	FGSG_01833
						FGSG_01767	FGSG_01836
						FGSG_01768	FGSG_01837
						FGSG_01769	FGSG_01838
						FGSG_01772	FGSG_01839
						FGSG_01777	FGSG_01842
						FGSG_01778	FGSG_01844
						FGSG_01780	FGSG_01845
						FGSG_01782	FGSG_01846
						FGSG_01785	FGSG_01847
						FGSG_01792	FGSG_01848
						FGSG_01795	FGSG_01849
						FGSG_01796	FGSG_01850
						FGSG_01797	FGSG_01851
						FGSG_01798	FGSG_01852
						FGSG_01799	FGSG_01854
						FGSG_01802	FGSG_01855
						FGSG_01803	FGSG_01856
						FGSG_01807	FGSG_01858
						FGSG_01808	FGSG_01859
						FGSG_01809	FGSG_01861
						FGSG_01810	FGSG_01863
						FGSG_01813	FGSG_01865
						FGSG_01816	FGSG_01866
						FGSG_01817	FGSG_01867
						FGSG_01818	FGSG_01868
						FGSG_01822	FGSG_01870
						FGSG_01825	FGSG_01871
						FGSG_01826	FGSG_01872
						FGSG_01827	FGSG_01873
						FGSG_01828	FGSG_01874
						FGSG_01830	FGSG_01875
						FGSG_01832	FGSG_01879
						FGSG_01833	FGSG_01881
						FGSG_01836	FGSG_01884
						FGSG_01837	FGSG_01885
						FGSG_01838	FGSG_01886
						FGSG_01839	FGSG_01887
						FGSG_01842	FGSG_01888
						FGSG_01844	FGSG_01889
						FGSG_01845	FGSG_01890
						FGSG_01846	FGSG_01891
						FGSG_01847	FGSG_01892
						FGSG_01848	FGSG_01893
						FGSG_01849	FGSG_01895
						FGSG_01850	FGSG_01896
						FGSG_01851	FGSG_01897
						FGSG_01852	FGSG_01898
						FGSG_01854	FGSG_01900
						FGSG_01855	FGSG_01901
						FGSG_01856	FGSG_01902
						FGSG_01857	FGSG_01903
						FGSG_01858	FGSG_01904
						FGSG_01859	FGSG_01906
						FGSG_01861	FGSG_01907
						FGSG_01863	FGSG_01909
						FGSG_01865	FGSG_01910
						FGSG_01866	FGSG_01911
						FGSG_01867	FGSG_01912
						FGSG_01868	FGSG_01915
						FGSG_01870	FGSG_01917
						FGSG_01871	FGSG_01918
						FGSG_01872	FGSG_01919
						FGSG_01873	FGSG_01920
						FGSG_01874	FGSG_01921
						FGSG_01875	FGSG_01922
						FGSG_01879	FGSG_01923
						FGSG_01881	FGSG_01925
						FGSG_01884	FGSG_01926
						FGSG_01885	FGSG_01927
						FGSG_01886	FGSG_01928
						FGSG_01887	FGSG_01929
						FGSG_01888	FGSG_01931
						FGSG_01889	FGSG_01932
						FGSG_01890	FGSG_01933
						FGSG_01891	FGSG_01934
						FGSG_01892	FGSG_01935
						FGSG_01893	FGSG_01936
						FGSG_01895	FGSG_01939
						FGSG_01896	FGSG_01940
						FGSG_01897	FGSG_01941
						FGSG_01898	FGSG_01942
						FGSG_01900	FGSG_01943
						FGSG_01901	FGSG_01944
						FGSG_01902	FGSG_01948
						FGSG_01903	FGSG_01950
						FGSG_01904	FGSG_01953
						FGSG_01906	FGSG_01954
						FGSG_01907	FGSG_01955
						FGSG_01909	FGSG_01956
						FGSG_01910	FGSG_01957
						FGSG_01911	FGSG_01958
						FGSG_01912	FGSG_01959
						FGSG_01915	FGSG_01960
						FGSG_01917	FGSG_01962
						FGSG_01918	FGSG_01963
						FGSG_01919	FGSG_01964
						FGSG_01920	FGSG_01965
						FGSG_01921	FGSG_01967
						FGSG_01922	FGSG_01968
						FGSG_01923	FGSG_01969
						FGSG_01924	FGSG_01970
						FGSG_01925	FGSG_01974
						FGSG_01926	FGSG_01975
						FGSG_01927	FGSG_01981
						FGSG_01928	FGSG_01982
						FGSG_01929	FGSG_01983
						FGSG_01931	FGSG_01985
						FGSG_01932	FGSG_01986
						FGSG_01933	FGSG_01988
						FGSG_01934	FGSG_01989
						FGSG_01935	FGSG_01995
						FGSG_01936	FGSG_02000
						FGSG_01939	FGSG_02001
						FGSG_01940	FGSG_02002
						FGSG_01941	FGSG_02004
						FGSG_01942	FGSG_02007
						FGSG_01943	FGSG_02008
						FGSG_01944	FGSG_02009
						FGSG_01946	FGSG_02010
						FGSG_01948	FGSG_02011
						FGSG_01950	FGSG_02012
						FGSG_01953	FGSG_02013
						FGSG_01954	FGSG_02014
						FGSG_01955	FGSG_02015
						FGSG_01956	FGSG_02016
						FGSG_01957	FGSG_02018
						FGSG_01958	FGSG_02020
						FGSG_01959	FGSG_02022
						FGSG_01960	FGSG_02024
						FGSG_01962	FGSG_02025
						FGSG_01963	FGSG_02026
						FGSG_01964	FGSG_02027
						FGSG_01965	FGSG_02028
						FGSG_01967	FGSG_02029
						FGSG_01968	FGSG_02030
						FGSG_01969	FGSG_02031
						FGSG_01970	FGSG_02032
						FGSG_01972	FGSG_02033
						FGSG_01973	FGSG_02035
						FGSG_01974	FGSG_02036
						FGSG_01975	FGSG_02037
						FGSG_01981	FGSG_02038
						FGSG_01982	FGSG_02039
						FGSG_01983	FGSG_02040
						FGSG_01985	FGSG_02041
						FGSG_01986	FGSG_02043
						FGSG_01988	FGSG_02044
						FGSG_01989	FGSG_02045
						FGSG_01991	FGSG_02047
						FGSG_01993	FGSG_02048
						FGSG_01995	FGSG_02049
						FGSG_02000	FGSG_02051
						FGSG_02001	FGSG_02053
						FGSG_02002	FGSG_02058
						FGSG_02004	FGSG_02060
						FGSG_02007	FGSG_02063
						FGSG_02008	FGSG_02064
						FGSG_02009	FGSG_02066
						FGSG_02010	FGSG_02067
						FGSG_02011	FGSG_02071
						FGSG_02012	FGSG_02072
						FGSG_02013	FGSG_02073
						FGSG_02014	FGSG_02074
						FGSG_02015	FGSG_02075
						FGSG_02016	FGSG_02077
						FGSG_02018	FGSG_02079
						FGSG_02019	FGSG_02082
						FGSG_02020	FGSG_02083
						FGSG_02022	FGSG_02084
						FGSG_02024	FGSG_02087
						FGSG_02025	FGSG_02090
						FGSG_02026	FGSG_02091
						FGSG_02027	FGSG_02092
						FGSG_02028	FGSG_02093
						FGSG_02029	FGSG_02095
						FGSG_02030	FGSG_02096
						FGSG_02031	FGSG_02097
						FGSG_02032	FGSG_02098
						FGSG_02033	FGSG_02099
						FGSG_02035	FGSG_02100
						FGSG_02036	FGSG_02101
						FGSG_02037	FGSG_02102
						FGSG_02038	FGSG_02103
						FGSG_02039	FGSG_02104
						FGSG_02040	FGSG_02105
						FGSG_02041	FGSG_02111
						FGSG_02043	FGSG_02117
						FGSG_02044	FGSG_02118
						FGSG_02045	FGSG_02119
						FGSG_02047	FGSG_02125
						FGSG_02048	FGSG_02126
						FGSG_02049	FGSG_02127
						FGSG_02051	FGSG_02128
						FGSG_02053	FGSG_02130
						FGSG_02058	FGSG_02135
						FGSG_02060	FGSG_02136
						FGSG_02063	FGSG_02137
						FGSG_02064	FGSG_02138
						FGSG_02066	FGSG_02139
						FGSG_02067	FGSG_02141
						FGSG_02069	FGSG_02142
						FGSG_02071	FGSG_02143
						FGSG_02072	FGSG_02144
						FGSG_02073	FGSG_02145
						FGSG_02074	FGSG_02147
						FGSG_02075	FGSG_02148
						FGSG_02077	FGSG_02151
						FGSG_02079	FGSG_02152
						FGSG_02082	FGSG_02153
						FGSG_02083	FGSG_02154
						FGSG_02084	FGSG_02155
						FGSG_02087	FGSG_02161
						FGSG_02090	FGSG_02162
						FGSG_02091	FGSG_02163
						FGSG_02092	FGSG_02165
						FGSG_02093	FGSG_02168
						FGSG_02095	FGSG_02170
						FGSG_02096	FGSG_02171
						FGSG_02097	FGSG_02173
						FGSG_02098	FGSG_02178
						FGSG_02099	FGSG_02180
						FGSG_02100	FGSG_02182
						FGSG_02101	FGSG_02184
						FGSG_02102	FGSG_02185
						FGSG_02103	FGSG_02186
						FGSG_02104	FGSG_02189
						FGSG_02105	FGSG_02191
						FGSG_02111	FGSG_02192
						FGSG_02117	FGSG_02193
						FGSG_02118	FGSG_02194
						FGSG_02119	FGSG_02199
						FGSG_02125	FGSG_02203
						FGSG_02126	FGSG_02204
						FGSG_02127	FGSG_02206
						FGSG_02128	FGSG_02208
						FGSG_02130	FGSG_02210
						FGSG_02135	FGSG_02211
						FGSG_02136	FGSG_02212
						FGSG_02137	FGSG_02213
						FGSG_02138	FGSG_02215
						FGSG_02139	FGSG_02216
						FGSG_02141	FGSG_02217
						FGSG_02142	FGSG_02220
						FGSG_02143	FGSG_02223
						FGSG_02144	FGSG_02224
						FGSG_02145	FGSG_02225
						FGSG_02146	FGSG_02228
						FGSG_02147	FGSG_02230
						FGSG_02148	FGSG_02231
						FGSG_02151	FGSG_02232
						FGSG_02152	FGSG_02233
						FGSG_02153	FGSG_02234
						FGSG_02154	FGSG_02235
						FGSG_02155	FGSG_02237
						FGSG_02160	FGSG_02238
						FGSG_02161	FGSG_02240
						FGSG_02162	FGSG_02244
						FGSG_02163	FGSG_02245
						FGSG_02165	FGSG_02247
						FGSG_02168	FGSG_02251
						FGSG_02169	FGSG_02252
						FGSG_02170	FGSG_02253
						FGSG_02171	FGSG_02254
						FGSG_02173	FGSG_02255
						FGSG_02178	FGSG_02262
						FGSG_02180	FGSG_02264
						FGSG_02182	FGSG_02267
						FGSG_02184	FGSG_02268
						FGSG_02185	FGSG_02269
						FGSG_02186	FGSG_02270
						FGSG_02189	FGSG_02272
						FGSG_02191	FGSG_02273
						FGSG_02192	FGSG_02274
						FGSG_02193	FGSG_02275
						FGSG_02194	FGSG_02276
						FGSG_02199	FGSG_02278
						FGSG_02202	FGSG_02280
						FGSG_02203	FGSG_02281
						FGSG_02204	FGSG_02282
						FGSG_02206	FGSG_02284
						FGSG_02208	FGSG_02285
						FGSG_02210	FGSG_02286
						FGSG_02211	FGSG_02288
						FGSG_02212	FGSG_02289
						FGSG_02213	FGSG_02290
						FGSG_02215	FGSG_02299
						FGSG_02216	FGSG_02300
						FGSG_02217	FGSG_02305
						FGSG_02220	FGSG_02307
						FGSG_02223	FGSG_02308
						FGSG_02224	FGSG_02314
						FGSG_02225	FGSG_02315
						FGSG_02228	FGSG_02316
						FGSG_02230	FGSG_02317
						FGSG_02231	FGSG_02318
						FGSG_02232	FGSG_02319
						FGSG_02233	FGSG_02320
						FGSG_02234	FGSG_02321
						FGSG_02235	FGSG_02322
						FGSG_02237	FGSG_02323
						FGSG_02238	FGSG_02326
						FGSG_02240	FGSG_02327
						FGSG_02244	FGSG_02328
						FGSG_02245	FGSG_02329
						FGSG_02247	FGSG_02330
						FGSG_02251	FGSG_02331
						FGSG_02252	FGSG_02333
						FGSG_02253	FGSG_02335
						FGSG_02254	FGSG_02339
						FGSG_02255	FGSG_02342
						FGSG_02262	FGSG_02343
						FGSG_02264	FGSG_02346
						FGSG_02267	FGSG_02348
						FGSG_02268	FGSG_02352
						FGSG_02269	FGSG_02353
						FGSG_02270	FGSG_02363
						FGSG_02272	FGSG_02364
						FGSG_02273	FGSG_02371.2
						FGSG_02274	FGSG_02373
						FGSG_02275	FGSG_02375
						FGSG_02276	FGSG_02377
						FGSG_02278	FGSG_02382
						FGSG_02279	FGSG_02385
						FGSG_02280	FGSG_02387
						FGSG_02281	FGSG_02390
						FGSG_02282	FGSG_02392
						FGSG_02284	FGSG_02393
						FGSG_02285	FGSG_02398
						FGSG_02286	FGSG_02401
						FGSG_02287	FGSG_02403
						FGSG_02288	FGSG_02406
						FGSG_02289	FGSG_02407
						FGSG_02290	FGSG_02409
						FGSG_02291	FGSG_02414
						FGSG_02296	FGSG_02415
						FGSG_02299	FGSG_02416
						FGSG_02300	FGSG_02418
						FGSG_02305	FGSG_02419
						FGSG_02307	FGSG_02420
						FGSG_02308	FGSG_02421
						FGSG_02314	FGSG_02423
						FGSG_02315	FGSG_02427
						FGSG_02316	FGSG_02428
						FGSG_02317	FGSG_02433
						FGSG_02318	FGSG_02434
						FGSG_02319	FGSG_02437
						FGSG_02320	FGSG_02438
						FGSG_02321	FGSG_02439
						FGSG_02322	FGSG_02440
						FGSG_02323	FGSG_02441
						FGSG_02326	FGSG_02442
						FGSG_02327	FGSG_02443
						FGSG_02328	FGSG_02444
						FGSG_02329	FGSG_02446
						FGSG_02330	FGSG_02447
						FGSG_02331	FGSG_02448
						FGSG_02333	FGSG_02449
						FGSG_02335	FGSG_02452
						FGSG_02339	FGSG_02454
						FGSG_02342	FGSG_02455
						FGSG_02343	FGSG_02459
						FGSG_02346	FGSG_02460
						FGSG_02348	FGSG_02461
						FGSG_02352	FGSG_02462
						FGSG_02353	FGSG_02463
						FGSG_02355	FGSG_02464
						FGSG_02358	FGSG_02465
						FGSG_02363	FGSG_02467
						FGSG_02364	FGSG_02468
						FGSG_02371.2	FGSG_02469
						FGSG_02373	FGSG_02470
						FGSG_02375	FGSG_02471
						FGSG_02377	FGSG_02472
						FGSG_02379	FGSG_02473
						FGSG_02382	FGSG_02474
						FGSG_02385	FGSG_02476
						FGSG_02387	FGSG_02477
						FGSG_02390	FGSG_02478
						FGSG_02392	FGSG_02479
						FGSG_02393	FGSG_02481
						FGSG_02398	FGSG_02482
						FGSG_02400	FGSG_02484
						FGSG_02401	FGSG_02485
						FGSG_02403	FGSG_02489
						FGSG_02406	FGSG_02491
						FGSG_02407	FGSG_02493
						FGSG_02409	FGSG_02494
						FGSG_02414	FGSG_02495
						FGSG_02415	FGSG_02496
						FGSG_02416	FGSG_02498
						FGSG_02418	FGSG_02499
						FGSG_02419	FGSG_02500
						FGSG_02420	FGSG_02502
						FGSG_02421	FGSG_02503
						FGSG_02423	FGSG_02504
						FGSG_02427	FGSG_02506
						FGSG_02428	FGSG_02507
						FGSG_02433	FGSG_02508
						FGSG_02434	FGSG_02510
						FGSG_02437	FGSG_02511
						FGSG_02438	FGSG_02512
						FGSG_02439	FGSG_02513
						FGSG_02440	FGSG_02515
						FGSG_02441	FGSG_02517
						FGSG_02442	FGSG_02518
						FGSG_02443	FGSG_02519
						FGSG_02444	FGSG_02520
						FGSG_02446	FGSG_02521
						FGSG_02447	FGSG_02522
						FGSG_02448	FGSG_02523
						FGSG_02449	FGSG_02524
						FGSG_02452	FGSG_02525
						FGSG_02454	FGSG_02527
						FGSG_02455	FGSG_02528
						FGSG_02459	FGSG_02529
						FGSG_02460	FGSG_02531
						FGSG_02461	FGSG_02532
						FGSG_02462	FGSG_02533
						FGSG_02463	FGSG_02534
						FGSG_02464	FGSG_02536
						FGSG_02465	FGSG_02539
						FGSG_02467	FGSG_02540
						FGSG_02468	FGSG_02541
						FGSG_02469	FGSG_02544
						FGSG_02470	FGSG_02545
						FGSG_02471	FGSG_02546
						FGSG_02472	FGSG_02547
						FGSG_02473	FGSG_02549
						FGSG_02474	FGSG_02552
						FGSG_02476	FGSG_02553
						FGSG_02477	FGSG_02555
						FGSG_02478	FGSG_02556
						FGSG_02479	FGSG_02557
						FGSG_02481	FGSG_02558
						FGSG_02482	FGSG_02560
						FGSG_02484	FGSG_02561
						FGSG_02485	FGSG_02562
						FGSG_02486	FGSG_02563
						FGSG_02488	FGSG_02564
						FGSG_02489	FGSG_02565
						FGSG_02491	FGSG_02566
						FGSG_02493	FGSG_02567
						FGSG_02494	FGSG_02569
						FGSG_02495	FGSG_02570
						FGSG_02496	FGSG_02571
						FGSG_02498	FGSG_02572
						FGSG_02499	FGSG_02573
						FGSG_02500	FGSG_02574
						FGSG_02502	FGSG_02575
						FGSG_02503	FGSG_02576
						FGSG_02504	FGSG_02577
						FGSG_02506	FGSG_02578
						FGSG_02507	FGSG_02579
						FGSG_02508	FGSG_02582
						FGSG_02510	FGSG_02583
						FGSG_02511	FGSG_02584
						FGSG_02512	FGSG_02586
						FGSG_02513	FGSG_02588
						FGSG_02515	FGSG_02589
						FGSG_02517	FGSG_02593
						FGSG_02518	FGSG_02594
						FGSG_02519	FGSG_02595
						FGSG_02520	FGSG_02596
						FGSG_02521	FGSG_02597
						FGSG_02522	FGSG_02598
						FGSG_02523	FGSG_02600
						FGSG_02524	FGSG_02601
						FGSG_02525	FGSG_02602
						FGSG_02527	FGSG_02604
						FGSG_02528	FGSG_02606
						FGSG_02529	FGSG_02607
						FGSG_02531	FGSG_02608
						FGSG_02532	FGSG_02611
						FGSG_02533	FGSG_02616
						FGSG_02534	FGSG_02621
						FGSG_02536	FGSG_02622
						FGSG_02538	FGSG_02623
						FGSG_02539	FGSG_02624
						FGSG_02540	FGSG_02625
						FGSG_02541	FGSG_02626
						FGSG_02544	FGSG_02627
						FGSG_02545	FGSG_02628
						FGSG_02546	FGSG_02629
						FGSG_02547	FGSG_02630
						FGSG_02549	FGSG_02634
						FGSG_02552	FGSG_02635
						FGSG_02553	FGSG_02637
						FGSG_02555	FGSG_02639
						FGSG_02556	FGSG_02640
						FGSG_02557	FGSG_02641
						FGSG_02558	FGSG_02642
						FGSG_02560	FGSG_02643
						FGSG_02561	FGSG_02644
						FGSG_02562	FGSG_02645
						FGSG_02563	FGSG_02646
						FGSG_02564	FGSG_02649
						FGSG_02565	FGSG_02650
						FGSG_02566	FGSG_02651
						FGSG_02567	FGSG_02652
						FGSG_02569	FGSG_02653
						FGSG_02570	FGSG_02654
						FGSG_02571	FGSG_02655
						FGSG_02572	FGSG_02657
						FGSG_02573	FGSG_02658
						FGSG_02574	FGSG_02659
						FGSG_02575	FGSG_02661
						FGSG_02576	FGSG_02662
						FGSG_02577	FGSG_02663
						FGSG_02578	FGSG_02666
						FGSG_02579	FGSG_02667
						FGSG_02582	FGSG_02675
						FGSG_02583	FGSG_02678
						FGSG_02584	FGSG_02680
						FGSG_02585	FGSG_02681
						FGSG_02586	FGSG_02682
						FGSG_02588	FGSG_02683
						FGSG_02589	FGSG_02684
						FGSG_02593	FGSG_02685
						FGSG_02594	FGSG_02686
						FGSG_02595	FGSG_02687
						FGSG_02596	FGSG_02689
						FGSG_02597	FGSG_02690
						FGSG_02598	FGSG_02691
						FGSG_02600	FGSG_02696
						FGSG_02601	FGSG_02697
						FGSG_02602	FGSG_02698
						FGSG_02604	FGSG_02699
						FGSG_02606	FGSG_02700
						FGSG_02607	FGSG_02701
						FGSG_02608	FGSG_02702
						FGSG_02611	FGSG_02703
						FGSG_02613	FGSG_02704
						FGSG_02615	FGSG_02705
						FGSG_02616	FGSG_02706
						FGSG_02621	FGSG_02707
						FGSG_02622	FGSG_02708
						FGSG_02623	FGSG_02709
						FGSG_02624	FGSG_02710
						FGSG_02625	FGSG_02713
						FGSG_02626	FGSG_02714
						FGSG_02627	FGSG_02717
						FGSG_02628	FGSG_02718
						FGSG_02629	FGSG_02720
						FGSG_02630	FGSG_02721
						FGSG_02634	FGSG_02722
						FGSG_02635	FGSG_02724
						FGSG_02637	FGSG_02727
						FGSG_02639	FGSG_02729
						FGSG_02640	FGSG_02730
						FGSG_02641	FGSG_02732
						FGSG_02642	FGSG_02733
						FGSG_02643	FGSG_02735
						FGSG_02644	FGSG_02738
						FGSG_02645	FGSG_02740
						FGSG_02646	FGSG_02742
						FGSG_02649	FGSG_02743
						FGSG_02650	FGSG_02745
						FGSG_02651	FGSG_02746
						FGSG_02652	FGSG_02748
						FGSG_02653	FGSG_02749
						FGSG_02654	FGSG_02750
						FGSG_02655	FGSG_02752
						FGSG_02657	FGSG_02753
						FGSG_02658	FGSG_02754
						FGSG_02659	FGSG_02756
						FGSG_02661	FGSG_02757
						FGSG_02662	FGSG_02758
						FGSG_02663	FGSG_02759
						FGSG_02666	FGSG_02760
						FGSG_02667	FGSG_02761
						FGSG_02675	FGSG_02762
						FGSG_02678	FGSG_02763
						FGSG_02680	FGSG_02764
						FGSG_02681	FGSG_02765
						FGSG_02682	FGSG_02766
						FGSG_02683	FGSG_02767
						FGSG_02684	FGSG_02768
						FGSG_02685	FGSG_02769
						FGSG_02686	FGSG_02770
						FGSG_02687	FGSG_02771
						FGSG_02689	FGSG_02773
						FGSG_02690	FGSG_02774
						FGSG_02691	FGSG_02776
						FGSG_02696	FGSG_02778
						FGSG_02697	FGSG_02779
						FGSG_02698	FGSG_02780
						FGSG_02699	FGSG_02781
						FGSG_02700	FGSG_02782
						FGSG_02701	FGSG_02783
						FGSG_02702	FGSG_02784
						FGSG_02703	FGSG_02785
						FGSG_02704	FGSG_02787
						FGSG_02705	FGSG_02788
						FGSG_02706	FGSG_02789
						FGSG_02707	FGSG_02790
						FGSG_02708	FGSG_02791
						FGSG_02709	FGSG_02793
						FGSG_02710	FGSG_02794
						FGSG_02713	FGSG_02795
						FGSG_02714	FGSG_02796
						FGSG_02717	FGSG_02797
						FGSG_02718	FGSG_02798
						FGSG_02720	FGSG_02801
						FGSG_02721	FGSG_02803
						FGSG_02722	FGSG_02807
						FGSG_02724	FGSG_02809
						FGSG_02727	FGSG_02810
						FGSG_02729	FGSG_02811
						FGSG_02730	FGSG_02812
						FGSG_02732	FGSG_02814
						FGSG_02733	FGSG_02816
						FGSG_02735	FGSG_02817
						FGSG_02738	FGSG_02820
						FGSG_02740	FGSG_02822
						FGSG_02742	FGSG_02825
						FGSG_02743	FGSG_02828
						FGSG_02744	FGSG_02829
						FGSG_02745	FGSG_02833
						FGSG_02746	FGSG_02834
						FGSG_02748	FGSG_02840
						FGSG_02749	FGSG_02843
						FGSG_02750	FGSG_02844
						FGSG_02751	FGSG_02846
						FGSG_02752	FGSG_02851
						FGSG_02753	FGSG_02852
						FGSG_02754	FGSG_02853
						FGSG_02756	FGSG_02854
						FGSG_02757	FGSG_02862
						FGSG_02758	FGSG_02863
						FGSG_02759	FGSG_02868
						FGSG_02760	FGSG_02869
						FGSG_02761	FGSG_02871
						FGSG_02762	FGSG_02872
						FGSG_02763	FGSG_02873
						FGSG_02764	FGSG_02874
						FGSG_02765	FGSG_02875
						FGSG_02766	FGSG_02877
						FGSG_02767	FGSG_02878
						FGSG_02768	FGSG_02880
						FGSG_02769	FGSG_02882
						FGSG_02770	FGSG_02883
						FGSG_02771	FGSG_02884
						FGSG_02773	FGSG_02891
						FGSG_02774	FGSG_02893
						FGSG_02776	FGSG_02895
						FGSG_02778	FGSG_02896
						FGSG_02779	FGSG_02901
						FGSG_02780	FGSG_02902
						FGSG_02781	FGSG_02903
						FGSG_02782	FGSG_02905
						FGSG_02783	FGSG_02906
						FGSG_02784	FGSG_02908
						FGSG_02785	FGSG_02910
						FGSG_02787	FGSG_02911
						FGSG_02788	FGSG_02913
						FGSG_02789	FGSG_02918
						FGSG_02790	FGSG_02920
						FGSG_02791	FGSG_02921
						FGSG_02793	FGSG_02922
						FGSG_02794	FGSG_02924
						FGSG_02795	FGSG_02926
						FGSG_02796	FGSG_02927
						FGSG_02797	FGSG_02928
						FGSG_02798	FGSG_02929
						FGSG_02801	FGSG_02931
						FGSG_02803	FGSG_02933
						FGSG_02807	FGSG_02934
						FGSG_02809	FGSG_02936
						FGSG_02810	FGSG_02937
						FGSG_02811	FGSG_02938
						FGSG_02812	FGSG_02939
						FGSG_02814	FGSG_02941
						FGSG_02816	FGSG_02942
						FGSG_02817	FGSG_02944
						FGSG_02820	FGSG_02948
						FGSG_02821	FGSG_02949
						FGSG_02822	FGSG_02952
						FGSG_02825	FGSG_02958
						FGSG_02828	FGSG_02960
						FGSG_02829	FGSG_02961
						FGSG_02833	FGSG_02963
						FGSG_02834	FGSG_02964
						FGSG_02839	FGSG_02967
						FGSG_02840	FGSG_02968
						FGSG_02843	FGSG_02974
						FGSG_02844	FGSG_02975
						FGSG_02846	FGSG_02978
						FGSG_02847	FGSG_02982
						FGSG_02848	FGSG_02983
						FGSG_02851	FGSG_02986
						FGSG_02852	FGSG_02987
						FGSG_02853	FGSG_02992
						FGSG_02854	FGSG_02993
						FGSG_02861	FGSG_02996
						FGSG_02862	FGSG_02998
						FGSG_02863	FGSG_02999
						FGSG_02867	FGSG_03004
						FGSG_02868	FGSG_03009
						FGSG_02869	FGSG_03010
						FGSG_02870	FGSG_03011
						FGSG_02871	FGSG_03014
						FGSG_02872	FGSG_03015
						FGSG_02873	FGSG_03016
						FGSG_02874	FGSG_03017
						FGSG_02875	FGSG_03018
						FGSG_02877	FGSG_03022
						FGSG_02878	FGSG_03025
						FGSG_02880	FGSG_03026
						FGSG_02882	FGSG_03028
						FGSG_02883	FGSG_03033
						FGSG_02884	FGSG_03040
						FGSG_02891	FGSG_03044
						FGSG_02893	FGSG_03045
						FGSG_02895	FGSG_03046
						FGSG_02896	FGSG_03047
						FGSG_02901	FGSG_03048
						FGSG_02902	FGSG_03058
						FGSG_02903	FGSG_03061
						FGSG_02905	FGSG_03066
						FGSG_02906	FGSG_03067
						FGSG_02908	FGSG_03069
						FGSG_02909	FGSG_03071
						FGSG_02910	FGSG_03072
						FGSG_02911	FGSG_03075
						FGSG_02913	FGSG_03078
						FGSG_02918	FGSG_03079
						FGSG_02920	FGSG_03086
						FGSG_02921	FGSG_03087
						FGSG_02922	FGSG_03088
						FGSG_02924	FGSG_03090
						FGSG_02925	FGSG_03097
						FGSG_02926	FGSG_03099
						FGSG_02927	FGSG_03101
						FGSG_02928	FGSG_03102
						FGSG_02929	FGSG_03106
						FGSG_02931	FGSG_03107
						FGSG_02933	FGSG_03108
						FGSG_02934	FGSG_03109
						FGSG_02936	FGSG_03110
						FGSG_02937	FGSG_03111
						FGSG_02938	FGSG_03116
						FGSG_02939	FGSG_03118
						FGSG_02941	FGSG_03119
						FGSG_02942	FGSG_03122
						FGSG_02944	FGSG_03125
						FGSG_02948	FGSG_03126
						FGSG_02949	FGSG_03127
						FGSG_02952	FGSG_03128
						FGSG_02958	FGSG_03140
						FGSG_02960	FGSG_03143
						FGSG_02961	FGSG_03145
						FGSG_02963	FGSG_03146
						FGSG_02964	FGSG_03147
						FGSG_02967	FGSG_03148
						FGSG_02968	FGSG_03150
						FGSG_02974	FGSG_03152
						FGSG_02975	FGSG_03154
						FGSG_02976	FGSG_03155
						FGSG_02978	FGSG_03157
						FGSG_02982	FGSG_03158
						FGSG_02983	FGSG_03159
						FGSG_02986	FGSG_03162
						FGSG_02987	FGSG_03167
						FGSG_02992	FGSG_03168
						FGSG_02993	FGSG_03169
						FGSG_02996	FGSG_03173
						FGSG_02998	FGSG_03174
						FGSG_02999	FGSG_03177
						FGSG_03002	FGSG_03180
						FGSG_03004	FGSG_03184
[truncated: 7,501 more rows]

## Sheet: PPup_in_planta_publ_39 genes
FUNCTIONAL CATEGORY	abs SET	rel SET	genes SET	abs GENOME	rel GENOME	rel SET/rel GENOME	P-VALUE
01.05.02 sugar, glucoside, polyol and carboxylate metabolism	7	17.9	FGSG_00096 FGSG_01829 FGSG_04430 FGSG_03968 FGSG_03343 FGSG_03003 FGSG_09821	307	2.22	8.06306	2.07658e-05
01.01 amino acid metabolism	1	2.56	FGSG_17574	649	4.69	0.545842	0.847056
01.05.03 polysaccharide metabolism	6	15.3	FGSG_00096 FGSG_04430 FGSG_03968 FGSG_03003 FGSG_06463 FGSG_10411	291	2.1	7.28571	0.00015012
01.05 C-compound and carbohydrate metabolism	13	33.3	FGSG_00096 FGSG_01829 FGSG_04603 FGSG_04430 FGSG_03968 FGSG_03343 FGSG_03003 FGSG_06463 FGSG_08409 FGSG_09821 FGSG_10411 FGSG_11095 FGSG_11295	1547	11.1	3	0.000201921
01.05.02.07 sugar, glucoside, polyol and carboxylate catabolism	5	12.8	FGSG_00096 FGSG_04430 FGSG_03968 FGSG_03003 FGSG_09821	224	1.62	7.90123	0.000392283
01 METABOLISM	17	43.5	FGSG_00096 FGSG_01829 FGSG_04603 FGSG_04430 FGSG_03968 FGSG_03343 FGSG_03003 FGSG_06463 FGSG_08409 FGSG_08093 FGSG_09821 FGSG_10411 FGSG_11095 FGSG_11305 FGSG_11303 FGSG_11295 FGSG_17574	3402	24.6	1.76829	0.00722316
01.05.05 C-1 compound metabolism	1	2.56	FGSG_04603	25	0.18	14.2222	0.0682404
01.20.01.01 metabolism of secondary monosaccharides	1	2.56	FGSG_06463	4	0.02	128	0.0112367
01.05.05.04 C-1 compound anabolism	1	2.56	FGSG_04603	6	0.04	64	0.0168087
01.06 lipid, fatty acid and isoprenoid metabolism	2	5.12	FGSG_11305 FGSG_11295	850	6.14	0.833876	0.701104
01.06.05 fatty acid metabolism	1	2.56	FGSG_11295	157	1.13	2.26549	0.359824
01.06.10 regulation of lipid, fatty acid and isoprenoid metabolism	1	2.56	FGSG_11305	39	0.28	9.14286	0.10445
01.07 metabolism of vitamins, cofactors, and prosthetic groups	1	2.56	FGSG_08093	346	2.5	1.024	0.628344
32.10 degradation / modification of foreign (exogenous) compounds	2	5.12	FGSG_04430 FGSG_11303	77	0.55	9.30909	0.0198592
01.20.01 metabolism of primary metabolic sugar derivatives	1	2.56	FGSG_06463	26	0.18	14.2222	0.0708734
01.20 secondary metabolism	5	12.8	FGSG_06463 FGSG_08409 FGSG_11303 FGSG_11295 FGSG_17574	627	4.53	2.82561	0.0304067
01.20.05 metabolism of acetic acid derivatives	1	2.56	FGSG_17574	56	0.4	6.4	0.146579
01.20.05.11 metabolism of polyketides	1	2.56	FGSG_17574	26	0.18	14.2222	0.0708734
01.20.17 metabolism of secondary products derived from primary amino acids	1	2.56	FGSG_08409	96	0.69	3.71014	0.238233
01.20.17.09 metabolism of alkaloids	1	2.56	FGSG_08409	31	0.22	11.6364	0.0839303
01.20.36 non-ribosomal peptide synthesis	1	2.56	FGSG_17574	24	0.17	15.0588	0.0656001
01.20.37 metabolism of peptide derived compounds	1	2.56	FGSG_17574	60	0.43	5.95349	0.156208
01.20.37.03 metabolism of peptide antibiotics	1	2.56	FGSG_17574	20	0.14	18.2857	0.0549657
02 ENERGY	2	5.12	FGSG_01829 FGSG_11295	609	4.4	1.16364	0.517564
02.01 glycolysis and gluconeogenesis	1	2.56	FGSG_01829	112	0.81	3.16049	0.272144
02.25 oxidation of fatty acids	1	2.56	FGSG_11295	56	0.4	6.4	0.146579
14 PROTEIN FATE (folding, modification, destination)	2	5.12	FGSG_10595 FGSG_11164	1451	10.4	0.492308	0.926458
14.07 protein modification	2	5.12	FGSG_10595 FGSG_11164	851	6.15	0.83252	0.701734
14.07.11 protein processing (proteolytic)	1	2.56	FGSG_11164	148	1.07	2.39252	0.343154
14.13 protein/peptide degradation	2	5.12	FGSG_10595 FGSG_11164	443	3.2	1.6	0.356775
14.13.01 cytoplasmic and nuclear protein degradation	2	5.12	FGSG_10595 FGSG_11164	298	2.15	2.3814	0.205122
14.13.04 lysosomal and vacuolar protein degradation	1	2.56	FGSG_10595	51	0.36	7.11111	0.134393
14.13.04.02 vacuolar protein degradation	1	2.56	FGSG_10595	32	0.23	11.1304	0.0865201
16 PROTEIN WITH BINDING FUNCTION OR COFACTOR REQUIREMENT (structural or catalytic)	6	15.3	FGSG_01829 FGSG_04603 FGSG_08409 FGSG_10411 FGSG_11164 FGSG_11303	3139	22.7	0.674009	0.905597
16.01 protein binding	2	5.12	FGSG_01829 FGSG_11164	1601	11.5	0.445217	0.949941
16.05 polysaccharide binding	1	2.56	FGSG_10411	38	0.27	9.48148	0.10191
16.17 metal binding	3	7.69	FGSG_04603 FGSG_11164 FGSG_11303	758	5.48	1.40328	0.361688
16.17.01 calcium binding	1	2.56	FGSG_11164	99	0.71	3.60563	0.244706
16.17.09 heavy metal binding (Cu, Fe, Zn)	2	5.12	FGSG_04603 FGSG_11303	499	3.6	1.42222	0.413533
16.21 complex cofactor/cosubstrate/vitamine binding	2	5.12	FGSG_08409 FGSG_11303	514	3.71	1.38005	0.428355
16.21.01 heme binding	1	2.56	FGSG_11303	91	0.65	3.93846	0.227323
16.21.05 FAD/FMN binding	1	2.56	FGSG_08409	151	1.09	2.34862	0.348757
20 CELLULAR TRANSPORT, TRANSPORT FACILITIES AND TRANSPORT ROUTES	4	10.2	FGSG_08093 FGSG_11367 FGSG_11305 FGSG_11303	2007	14.5	0.703448	0.837753
20.01 transported compounds (substrates)	4	10.2	FGSG_08093 FGSG_11367 FGSG_11305 FGSG_11303	1597	11.5	0.886957	0.674453
20.01.01 ion transport	1	2.56	FGSG_08093	321	2.32	1.10345	0.600452
20.01.01.01 cation transport (H+, Na+, K+, Ca2+ , NH4+, etc.)	1	2.56	FGSG_08093	269	1.94	1.31959	0.53575
20.01.01.01.01 heavy metal ion transport (Cu+, Fe3+, etc.)	1	2.56	FGSG_08093	99	0.71	3.60563	0.244706
20.01.01.01.01.01 siderophore-iron transport	1	2.56	FGSG_08093	41	0.29	8.82759	0.10951
20.01.03 C-compound and carbohydrate transport	1	2.56	FGSG_11367	332	2.4	1.06667	0.612967
20.01.13 lipid/fatty acid transport	1	2.56	FGSG_11305	141	1.01	2.53465	0.329897
20.01.15 electron transport	1	2.56	FGSG_11303	398	2.87	0.891986	0.680416
20.01.27 drug/toxin transport	1	2.56	FGSG_08093	171	1.23	2.0813	0.384938
20.09 transport routes	3	7.69	FGSG_08093 FGSG_11367 FGSG_11305	1237	8.94	0.860179	0.690505
20.09.07 vesicular transport (Golgi network, etc.)	1	2.56	FGSG_11305	267	1.93	1.32642	0.533068
20.09.18 cellular import	2	5.12	FGSG_08093 FGSG_11367	519	3.75	1.36533	0.433256
20.09.18.07 non-vesicular cellular import	2	5.12	FGSG_08093 FGSG_11367	278	2.01	2.54726	0.184606
32 CELL RESCUE, DEFENSE AND VIRULENCE	6	15.3	FGSG_04430 FGSG_07010 FGSG_08093 FGSG_10595 FGSG_11303 FGSG_17574	1452	10.5	1.45714	0.221358
32.01 stress response	2	5.12	FGSG_07010 FGSG_10595	697	5.04	1.01587	0.591979
32.01.11 nutrient starvation response	1	2.56	FGSG_10595	52	0.37	6.91892	0.136844
32.05 disease, virulence and defense	1	2.56	FGSG_17574	507	3.66	0.699454	0.767544
32.05.03 defense related proteins	1	2.56	FGSG_17574	92	0.66	3.87879	0.229517
32.07 detoxification	2	5.12	FGSG_08093 FGSG_11303	520	3.76	1.3617	0.434233
32.07.01 detoxification involving cytochrome P450	1	2.56	FGSG_11303	111	0.8	3.2	0.270068
42.01 cell wall	3	7.69	FGSG_04430 FGSG_03343 FGSG_11305	276	1.99	3.86432	0.0424262
32.10.07 degradation / modification of foreign (exogenous) polysaccharides	1	2.56	FGSG_04430	31	0.22	11.6364	0.0839303
34 INTERACTION WITH THE ENVIRONMENT	4	10.2	FGSG_01831 FGSG_08093 FGSG_11164 FGSG_17574	832	6.01	1.69717	0.205718
34.01 homeostasis	2	5.12	FGSG_08093 FGSG_17574	336	2.43	2.107	0.244742
34.01.01 homeostasis of cations	2	5.12	FGSG_08093 FGSG_17574	290	2.09	2.44976	0.19688
34.01.01.01 homeostasis of metal ions (Na, K, Ca etc.)	2	5.12	FGSG_08093 FGSG_17574	208	1.5	3.41333	0.116314
34.07 cell adhesion	1	2.56	FGSG_11164	38	0.27	9.48148	0.10191
34.11 cellular sensing and response to external stimulus	2	5.12	FGSG_01831 FGSG_11164	350	2.53	2.02372	0.259457
34.11.12 perception of nutrients and nutritional adaptation	1	2.56	FGSG_11164	88	0.63	4.06349	0.220705
40 CELL FATE	1	2.56	FGSG_11164	548	3.96	0.646465	0.793915
40.01 cell growth / morphogenesis	1	2.56	FGSG_11164	383	2.77	0.924188	0.666173
40.01.03 directional cell growth (morphogenesis)	1	2.56	FGSG_11164	141	1.01	2.53465	0.329897
01.05.05.07 C-1 compound catabolism	1	2.56	FGSG_04603	17	0.12	21.3333	0.0469127
42 BIOGENESIS OF CELLULAR COMPONENTS	3	7.69	FGSG_04430 FGSG_03343 FGSG_11305	1165	8.42	0.913302	0.649593
40.01.03.01 regulation of directional cell growth	1	2.56	FGSG_11164	17	0.12	21.3333	0.0469127
43 CELL TYPE DIFFERENTIATION	3	7.69	FGSG_09353 FGSG_10595 FGSG_11305	649	4.69	1.63966	0.276361
43.01 fungal/microorganismic cell type differentiation	3	7.69	FGSG_09353 FGSG_10595 FGSG_11305	649	4.69	1.63966	0.276361
43.01.03 fungal and other eukaryotic cell type differentiation	3	7.69	FGSG_09353 FGSG_10595 FGSG_11305	649	4.69	1.63966	0.276361
43.01.03.06 hyphae formation	1	2.56	FGSG_09353	23	0.16	16	0.0629525
43.01.03.09 development of asco- basidio- or zygospore	2	5.12	FGSG_10595 FGSG_11305	196	1.41	3.63121	0.105404
99 UNCLASSIFIED PROTEINS	16	41	FGSG_00540 FGSG_01570 FGSG_01771 FGSG_03467 FGSG_03454 FGSG_03394 FGSG_03190 FGSG_03178 FGSG_02914 FGSG_04967 FGSG_05055 FGSG_16622 FGSG_08387 FGSG_11315 FGSG_11302 FGSG_17621	7238	52.3	0.783939	0.942923

## Sheet: APup_PPup_in_planta_publ_6genes
FUNCTIONAL CATEGORY	abs SET	rel SET	genes SET	abs GENOME	rel GENOME	rel SET/rel GENOME	P-VALUE
01 METABOLISM	2	33.3	FGSG_01531 FGSG_11027	3402	24.6	1.35366	0.456706
01.05 C-compound and carbohydrate metabolism	2	33.3	FGSG_01531 FGSG_11027	1547	11.1	3	0.138369
02.16.03 lactate fermentation	1	16.6	FGSG_01531	18	0.13	127.692	0.00778739
01.06 lipid, fatty acid and isoprenoid metabolism	1	16.6	FGSG_01531	850	6.14	2.70358	0.316663
01.06.05 fatty acid metabolism	1	16.6	FGSG_01531	157	1.13	14.6903	0.066239
01.20 secondary metabolism	1	16.6	FGSG_11027	627	4.53	3.66446	0.24309
02 ENERGY	1	16.6	FGSG_01531	609	4.4	3.77273	0.236874
02.11 electron transport and membrane-associated energy conservation	1	16.6	FGSG_01531	166	1.2	13.8333	0.0699225
02.13 respiration	1	16.6	FGSG_01531	186	1.34	12.3881	0.0780646
01.05.06 C-2 compound and organic acid metabolism	1	16.6	FGSG_01531	45	0.32	51.875	0.0193737
02.16 fermentation	1	16.6	FGSG_01531	109	0.78	21.2821	0.0463879
14 PROTEIN FATE (folding, modification, destination)	1	16.6	FGSG_00028	1451	10.4	1.59615	0.485913
14.13 protein/peptide degradation	1	16.6	FGSG_00028	443	3.2	5.1875	0.177519
16 PROTEIN WITH BINDING FUNCTION OR COFACTOR REQUIREMENT (structural or catalytic)	1	16.6	FGSG_01531	3139	22.7	0.731278	0.786785
16.21 complex cofactor/cosubstrate/vitamine binding	1	16.6	FGSG_01531	514	3.71	4.47439	0.20336
16.21.05 FAD/FMN binding	1	16.6	FGSG_01531	151	1.09	15.2294	0.0637766
20 CELLULAR TRANSPORT, TRANSPORT FACILITIES AND TRANSPORT ROUTES	2	33.3	FGSG_01531 FGSG_10921	2007	14.5	2.29655	0.212182
20.01 transported compounds (substrates)	2	33.3	FGSG_01531 FGSG_10921	1597	11.5	2.89565	0.145981
20.01.03 C-compound and carbohydrate transport	1	16.6	FGSG_10921	332	2.4	6.91667	0.135722
20.01.15 electron transport	1	16.6	FGSG_01531	398	2.87	5.78397	0.160782
20.09 transport routes	1	16.6	FGSG_10921	1237	8.94	1.85682	0.430201
20.09.18 cellular import	1	16.6	FGSG_10921	519	3.75	4.42667	0.205154
20.09.18.07 non-vesicular cellular import	1	16.6	FGSG_10921	278	2.01	8.25871	0.114758
42 BIOGENESIS OF CELLULAR COMPONENTS	1	16.6	FGSG_01531	1165	8.42	1.9715	0.410362
42.16 mitochondrion	1	16.6	FGSG_01531	180	1.3	12.7692	0.0756282
99 UNCLASSIFIED PROTEINS	2	33.3	FGSG_01468 FGSG_05296	7238	52.3	0.636711	0.911189

## Sheet: APup_in_planta_publ_31 genes
FUNCTIONAL CATEGORY	abs SET	rel SET	genes SET	abs GENOME	rel GENOME	rel SET/rel GENOME	P-VALUE
01 METABOLISM	19	61.2	FGSG_02432 FGSG_11542 FGSG_04592 FGSG_04591 FGSG_03531 FGSG_03175 FGSG_04773 FGSG_07612 FGSG_09291 FGSG_11123 FGSG_11106 FGSG_11028 FGSG_10991 FGSG_10990 FGSG_10989 FGSG_11399 FGSG_11397 FGSG_11396 FGSG_11395	3402	24.6	2.4878	1.54369e-05
01.20 secondary metabolism	8	25.8	FGSG_03531 FGSG_03175 FGSG_11106 FGSG_10990 FGSG_10989 FGSG_11399 FGSG_11397 FGSG_11395	627	4.53	5.69536	5.33687e-05
01.01.06 metabolism of the aspartate family	1	3.22	FGSG_11396	137	0.99	3.25253	0.265852
01.01.06.02 metabolism of asparagine	1	3.22	FGSG_11396	13	0.09	35.7778	0.0287714
01.01.06.02.01 biosynthesis of asparagine	1	3.22	FGSG_11396	7	0.05	64.4	0.0155932
01.01.09 metabolism of the cysteine - aromatic group	3	9.67	FGSG_03531 FGSG_11106 FGSG_10991	266	1.92	5.03646	0.0212774
01.01.09.04 metabolism of phenylalanine	1	3.22	FGSG_10991	94	0.67	4.80597	0.190803
01.01.09.04.01 biosynthesis of phenylalanine	1	3.22	FGSG_10991	61	0.44	7.31818	0.128224
01.01.09.04.02 degradation of phenylalanine	1	3.22	FGSG_10991	64	0.46	7	0.134101
01.06.06.11 tetracyclic and pentacyclic triterpenes (cholesterin, steroids and hopanoids) metabolism	4	12.9	FGSG_04592 FGSG_04591 FGSG_10991 FGSG_10989	136	0.98	13.1633	0.000229319
01.06.06 isoprenoid metabolism	4	12.9	FGSG_04592 FGSG_04591 FGSG_10991 FGSG_10989	184	1.33	9.69925	0.00072122
01.02 nitrogen, sulfur and selenium metabolism	2	6.45	FGSG_07612 FGSG_11123	336	2.43	2.65432	0.173335
01.02.03 sulfur metabolism	1	3.22	FGSG_11123	18	0.13	24.7692	0.0396226
01.04 phosphate metabolism	2	6.45	FGSG_11123 FGSG_11028	601	4.34	1.48618	0.392731
01.20.37.03 metabolism of peptide antibiotics	2	6.45	FGSG_10990 FGSG_11395	20	0.14	46.0714	0.000901458
01.05.02 sugar, glucoside, polyol and carboxylate metabolism	1	3.22	FGSG_09291	307	2.22	1.45045	0.501854
01.05.02.07 sugar, glucoside, polyol and carboxylate catabolism	1	3.22	FGSG_09291	224	1.62	1.98765	0.397646
01.05.03 polysaccharide metabolism	3	9.67	FGSG_04773 FGSG_09291 FGSG_11123	291	2.1	4.60476	0.0268598
01.05.06 C-2 compound and organic acid metabolism	1	3.22	FGSG_11542	45	0.32	10.0625	0.0962219
01.05.06.07 C-2 compound and organic acid catabolism	1	3.22	FGSG_11542	39	0.28	11.5	0.0839303
01.05.09 aminosaccharide metabolism	1	3.22	FGSG_11123	66	0.47	6.85106	0.137998
01.05.09.07 aminosaccharide catabolism	1	3.22	FGSG_11123	25	0.18	17.8889	0.0546174
01.06 lipid, fatty acid and isoprenoid metabolism	6	19.3	FGSG_04592 FGSG_04591 FGSG_07612 FGSG_11123 FGSG_10991 FGSG_10989	850	6.14	3.14332	0.0103976
01.06.02 membrane lipid metabolism	1	3.22	FGSG_11123	156	1.12	2.875	0.296824
01.06.02.01 phospholipid metabolism	1	3.22	FGSG_11123	125	0.9	3.57778	0.245614
01.06.02.02 glycolipid metabolism	1	3.22	FGSG_11123	39	0.28	11.5	0.0839303
01.06.02.03 sphingolipid metabolism	1	3.22	FGSG_11123	8	0.05	64.4	0.0178016
32.05.03 defense related proteins	3	9.67	FGSG_11542 FGSG_10990 FGSG_11395	92	0.66	14.6515	0.00111984
01.06.06.05 sesquiterpenes metabolism	1	3.22	FGSG_10991	20	0.14	23	0.0439302
01.20.36 non-ribosomal peptide synthesis	2	6.45	FGSG_10990 FGSG_11395	24	0.17	37.9412	0.00130219
01.07 metabolism of vitamins, cofactors, and prosthetic groups	3	9.67	FGSG_04592 FGSG_04591 FGSG_10991	346	2.5	3.868	0.0416541
01.07.01 biosynthesis of vitamins, cofactors, and prosthetic groups	1	3.22	FGSG_04591	179	1.29	2.49612	0.332628
01.20.35.01.01 metabolism of melanins	2	6.45	FGSG_03531 FGSG_11106	32	0.23	28.0435	0.0023142
01.20.17 metabolism of secondary products derived from primary amino acids	1	3.22	FGSG_11399	96	0.69	4.66667	0.194452
01.20.17.09 metabolism of alkaloids	1	3.22	FGSG_11399	31	0.22	14.6364	0.0672895
01.20.35 metabolism of secondary products derived from L-phenylalanine and L-tyrosine	2	6.45	FGSG_03531 FGSG_11106	68	0.49	13.1633	0.0101093
01.01.09.05.02 degradation of tyrosine	2	6.45	FGSG_03531 FGSG_11106	33	0.23	28.0435	0.00246007
01.01 amino acid metabolism	6	19.3	FGSG_03531 FGSG_11106 FGSG_10991 FGSG_10990 FGSG_11396 FGSG_11395	649	4.69	4.11514	0.00281523
01.05 C-compound and carbohydrate metabolism	9	29	FGSG_02432 FGSG_11542 FGSG_04592 FGSG_03175 FGSG_04773 FGSG_09291 FGSG_11123 FGSG_10989 FGSG_11399	1547	11.1	2.61261	0.00548783
02.16.01 alcohol fermentation	2	6.45	FGSG_02432 FGSG_11542	56	0.4	16.125	0.00694908
42.16 mitochondrion	3	9.67	FGSG_11542 FGSG_04592 FGSG_10989	180	1.3	7.43846	0.00746264
01.25 extracellular metabolism	1	3.22	FGSG_04773	74	0.53	6.07547	0.153416
01.25.01 extracellular polysaccharide degradation	1	3.22	FGSG_04773	33	0.23	14	0.0714769
02 ENERGY	3	9.67	FGSG_02432 FGSG_11542 FGSG_03175	609	4.4	2.19773	0.154545
02.11 electron transport and membrane-associated energy conservation	2	6.45	FGSG_11542 FGSG_03175	166	1.2	5.375	0.0530915
02.11.07 regulation of electron transport and membrane-associated energy conservation	1	3.22	FGSG_03175	11	0.07	46	0.0243978
02.13 respiration	1	3.22	FGSG_11542	186	1.34	2.40299	0.34317
02.16 fermentation	2	6.45	FGSG_02432 FGSG_11542	109	0.78	8.26923	0.0246794
01.20.37 metabolism of peptide derived compounds	2	6.45	FGSG_10990 FGSG_11395	60	0.43	15	0.00794265
11 TRANSCRIPTION	2	6.45	FGSG_04592 FGSG_10989	1225	8.86	0.727991	0.774131
11.04 RNA processing	2	6.45	FGSG_04592 FGSG_10989	442	3.19	2.02194	0.260838
11.04.03 mRNA processing (splicing, 5^-, 3^-end processing)	2	6.45	FGSG_04592 FGSG_10989	277	2	3.225	0.127435
11.04.03.01 splicing	2	6.45	FGSG_04592 FGSG_10989	214	1.54	4.18831	0.0827482
14 PROTEIN FATE (folding, modification, destination)	2	6.45	FGSG_04592 FGSG_10989	1451	10.4	0.620192	0.851251
14.13 protein/peptide degradation	2	6.45	FGSG_04592 FGSG_10989	443	3.2	2.01562	0.261677
14.13.01 cytoplasmic and nuclear protein degradation	2	6.45	FGSG_04592 FGSG_10989	298	2.15	3	0.143415
16 PROTEIN WITH BINDING FUNCTION OR COFACTOR REQUIREMENT (structural or catalytic)	10	32.2	FGSG_02432 FGSG_04592 FGSG_03531 FGSG_03175 FGSG_11123 FGSG_11106 FGSG_11028 FGSG_10991 FGSG_10989 FGSG_11399	3139	22.7	1.4185	0.145686
16.01 protein binding	2	6.45	FGSG_04592 FGSG_10989	1601	11.5	0.56087	0.888777
16.03 nucleic acid binding	2	6.45	FGSG_04592 FGSG_10989	811	5.86	1.10068	0.550175
16.03.03 RNA binding	2	6.45	FGSG_04592 FGSG_10989	327	2.36	2.73305	0.166148
16.17 metal binding	5	16.1	FGSG_02432 FGSG_03531 FGSG_03175 FGSG_11123 FGSG_11106	758	5.48	2.93796	0.0253768
16.17.01 calcium binding	1	3.22	FGSG_11123	99	0.71	4.53521	0.199897
16.17.07 magnesium binding	1	3.22	FGSG_11123	111	0.8	4.025	0.221321
16.17.09 heavy metal binding (Cu, Fe, Zn)	4	12.9	FGSG_02432 FGSG_03531 FGSG_03175 FGSG_11106	499	3.6	3.58333	0.0243841
16.19 nucleotide/nucleoside/nucleobase binding	1	3.22	FGSG_11028	868	6.27	0.513557	0.866308
16.19.03 ATP binding	1	3.22	FGSG_11028	660	4.77	0.675052	0.780849
16.21 complex cofactor/cosubstrate/vitamine binding	3	9.67	FGSG_03175 FGSG_10991 FGSG_11399	514	3.71	2.60647	0.106734
16.21.01 heme binding	1	3.22	FGSG_10991	91	0.65	4.95385	0.185298
16.21.05 FAD/FMN binding	1	3.22	FGSG_11399	151	1.09	2.95413	0.288798
16.21.07 NAD/NADP binding	2	6.45	FGSG_03175 FGSG_10991	231	1.67	3.86228	0.0942474
20 CELLULAR TRANSPORT, TRANSPORT FACILITIES AND TRANSPORT ROUTES	4	12.9	FGSG_03175 FGSG_11123 FGSG_11028 FGSG_10991	2007	14.5	0.889655	0.677891
20.01 transported compounds (substrates)	3	9.67	FGSG_03175 FGSG_11028 FGSG_10991	1597	11.5	0.84087	0.711406
20.01.03 C-compound and carbohydrate transport	1	3.22	FGSG_11028	332	2.4	1.34167	0.529663
20.01.15 electron transport	2	6.45	FGSG_03175 FGSG_10991	398	2.87	2.24739	0.224064
20.01.25 vitamine/cofactor transport	1	3.22	FGSG_11028	97	0.7	4.6	0.196271
20.01.27 drug/toxin transport	1	3.22	FGSG_11028	171	1.23	2.61789	0.320379
20.03 transport facilities	1	3.22	FGSG_11028	808	5.84	0.55137	0.845698
20.03.25 ABC transporters	1	3.22	FGSG_11028	106	0.76	4.23684	0.212462
20.09 transport routes	2	6.45	FGSG_11123 FGSG_11028	1237	8.94	0.721477	0.778939
20.09.13 vacuolar/lysosomal transport	2	6.45	FGSG_11123 FGSG_11028	170	1.22	5.28689	0.0553846
32 CELL RESCUE, DEFENSE AND VIRULENCE	8	25.8	FGSG_11542 FGSG_03916 FGSG_09291 FGSG_10081 FGSG_11028 FGSG_10991 FGSG_10990 FGSG_11395	1452	10.5	2.45714	0.0126271
32.01 stress response	1	3.22	FGSG_03916	697	5.04	0.638889	0.799178
32.05 disease, virulence and defense	4	12.9	FGSG_11542 FGSG_10081 FGSG_10990 FGSG_11395	507	3.66	3.52459	0.0256699
01.20.35.01 metabolism of phenylpropanoids	2	6.45	FGSG_03531 FGSG_11106	62	0.44	14.6591	0.00846207
32.05.05 virulence, disease factors	3	9.67	FGSG_10081 FGSG_10990 FGSG_11395	222	1.6	6.04375	0.0131842
32.05.05.01 toxins	2	6.45	FGSG_10990 FGSG_11395	62	0.44	14.6591	0.00846207
32.07 detoxification	2	6.45	FGSG_11028 FGSG_10991	520	3.76	1.71543	0.326203
32.07.01 detoxification involving cytochrome P450	1	3.22	FGSG_10991	111	0.8	4.025	0.221321
32.07.05 detoxification by export	1	3.22	FGSG_11028	139	1	3.22	0.269173
32.10 degradation / modification of foreign (exogenous) compounds	1	3.22	FGSG_09291	77	0.55	5.85455	0.159129
32.10.07 degradation / modification of foreign (exogenous) polysaccharides	1	3.22	FGSG_09291	31	0.22	14.6364	0.0672895
34 INTERACTION WITH THE ENVIRONMENT	2	6.45	FGSG_04592 FGSG_11028	832	6.01	1.07321	0.564389
34.11 cellular sensing and response to external stimulus	2	6.45	FGSG_04592 FGSG_11028	350	2.53	2.54941	0.184621
34.11.01 photoperception and response	1	3.22	FGSG_04592	41	0.29	11.1034	0.0880453
34.11.03 chemoperception and response	1	3.22	FGSG_11028	165	1.19	2.70588	0.31105
42 BIOGENESIS OF CELLULAR COMPONENTS	4	12.9	FGSG_11542 FGSG_04592 FGSG_09291 FGSG_10989	1165	8.42	1.53207	0.262549
42.01 cell wall	1	3.22	FGSG_09291	276	1.99	1.61809	0.465156
01.01.09.05 metabolism of tyrosine	2	6.45	FGSG_03531 FGSG_11106	64	0.46	14.0217	0.00899641
43 CELL TYPE DIFFERENTIATION	1	3.22	FGSG_10081	649	4.69	0.686567	0.775095
43.01 fungal/microorganismic cell type differentiation	1	3.22	FGSG_10081	649	4.69	0.686567	0.775095
43.01.03 fungal and other eukaryotic cell type differentiation	1	3.22	FGSG_10081	649	4.69	0.686567	0.775095
43.01.03.07 development of conidia	1	3.22	FGSG_10081	9	0.06	53.6667	0.0200051
99 UNCLASSIFIED PROTEINS	10	32.2	FGSG_00237 FGSG_04615 FGSG_04589 FGSG_15448 FGSG_07807 FGSG_08765 FGSG_08193 FGSG_08178 FGSG_11047 FGSG_11046	7238	52.3	0.615679	0.99268

## Sheet: PPup_30 genes
FUNCTIONAL CATEGORY	abs SET	rel SET	genes SET	abs GENOME	rel GENOME	rel SET/rel GENOME	P-VALUE
01 METABOLISM	7	23.3	FGSG_00840 FGSG_04599 FGSG_03589 FGSG_16329 FGSG_16340 FGSG_16878 FGSG_17076	3402	24.6	0.947154	0.633558
01.01 amino acid metabolism	2	6.66	FGSG_00840 FGSG_03589	649	4.69	1.42004	0.414505
01.01.09 metabolism of the cysteine - aromatic group	1	3.33	FGSG_03589	266	1.92	1.73438	0.442011
01.01.09.04 metabolism of phenylalanine	1	3.33	FGSG_03589	94	0.67	4.97015	0.185251
01.01.09.04.01 biosynthesis of phenylalanine	1	3.33	FGSG_03589	61	0.44	7.56818	0.124353
01.01.09.04.02 degradation of phenylalanine	1	3.33	FGSG_03589	64	0.46	7.23913	0.130066
01.03 nucleotide/nucleoside/nucleobase metabolism	1	3.33	FGSG_16329	407	2.94	1.13265	0.592345
01.04 phosphate metabolism	2	6.66	FGSG_16329 FGSG_16878	601	4.34	1.53456	0.377089
01.05 C-compound and carbohydrate metabolism	5	16.6	FGSG_00840 FGSG_04599 FGSG_03589 FGSG_16878 FGSG_17076	1547	11.1	1.4955	0.240155
01.05.11 aromate metabolism	1	3.33	FGSG_17076	87	0.62	5.37097	0.172686
01.05.11.07 aromate catabolism	1	3.33	FGSG_17076	62	0.44	7.56818	0.126261
01.05.11.07.01 aerobic aromate catabolism	1	3.33	FGSG_17076	60	0.43	7.74419	0.12244
20.09.18 cellular import	5	16.6	FGSG_02070 FGSG_15864 FGSG_12485 FGSG_16329 FGSG_16878	519	3.75	4.42667	0.00478684
01.05.25 regulation of C-compound and carbohydrate metabolism	1	3.33	FGSG_16878	208	1.5	2.22	0.365701
01.06 lipid, fatty acid and isoprenoid metabolism	3	10	FGSG_00840 FGSG_04599 FGSG_16340	850	6.14	1.62866	0.279769
20.01.03 C-compound and carbohydrate transport	4	13.3	FGSG_00840 FGSG_02070 FGSG_16878 FGSG_09191	332	2.4	5.54167	0.00546514
01.06.06 isoprenoid metabolism	1	3.33	FGSG_16340	184	1.33	2.50376	0.331256
01.06.06.13 tetraterpenes (carotinoids) metabolism	1	3.33	FGSG_16340	3	0.02	166.5	0.00649583
01.07 metabolism of vitamins, cofactors, and prosthetic groups	1	3.33	FGSG_16340	346	2.5	1.332	0.532858
01.07.01 biosynthesis of vitamins, cofactors, and prosthetic groups	1	3.33	FGSG_16340	179	1.29	2.5814	0.323855
01.20 secondary metabolism	3	10	FGSG_00840 FGSG_03589 FGSG_17076	627	4.53	2.20751	0.153236
01.20.17 metabolism of secondary products derived from primary amino acids	1	3.33	FGSG_00840	96	0.69	4.82609	0.188808
20.01.01.07 anion transport	2	6.66	FGSG_15864 FGSG_09191	65	0.47	14.1702	0.0086973
01.20.35 metabolism of secondary products derived from L-phenylalanine and L-tyrosine	1	3.33	FGSG_03589	68	0.49	6.79592	0.137627
01.20.35.01 metabolism of phenylpropanoids	1	3.33	FGSG_03589	62	0.44	7.56818	0.126261
02 ENERGY	2	6.66	FGSG_16878 FGSG_09191	609	4.4	1.51364	0.383388
02.01 glycolysis and gluconeogenesis	1	3.33	FGSG_16878	112	0.81	4.11111	0.216722
20.09 transport routes	7	23.3	FGSG_00840 FGSG_02070 FGSG_15790 FGSG_15864 FGSG_12485 FGSG_16329 FGSG_16878	1237	8.94	2.60626	0.01469
02.16 fermentation	1	3.33	FGSG_09191	109	0.78	4.26923	0.21156
10 CELL CYCLE AND DNA PROCESSING	1	3.33	FGSG_04288	1080	7.81	0.426376	0.913072
10.03 cell cycle	1	3.33	FGSG_04288	705	5.09	0.654224	0.792329
10.03.01 mitotic cell cycle and cell cycle control	1	3.33	FGSG_04288	507	3.66	0.909836	0.674365
10.03.01.01 mitotic cell cycle	1	3.33	FGSG_04288	203	1.46	2.28082	0.358669
10.03.01.01.09 G2/M transition of mitotic cell cycle	1	3.33	FGSG_04288	43	0.31	10.7419	0.089304
11 TRANSCRIPTION	1	3.33	FGSG_04288	1225	8.86	0.375847	0.938351
11.02 RNA synthesis	1	3.33	FGSG_04288	960	6.94	0.479827	0.884817
11.02.03 mRNA synthesis	1	3.33	FGSG_04288	880	6.36	0.523585	0.861247
11.02.03.04 transcriptional control	1	3.33	FGSG_04288	765	5.53	0.60217	0.819035
11.02.03.04.01 transcription activation	1	3.33	FGSG_04288	189	1.36	2.44853	0.338577
14 PROTEIN FATE (folding, modification, destination)	2	6.66	FGSG_04288 FGSG_06545	1451	10.4	0.640385	0.837985
14.07 protein modification	1	3.33	FGSG_06545	851	6.15	0.541463	0.851602
14.07.11 protein processing (proteolytic)	1	3.33	FGSG_06545	148	1.07	3.11215	0.276175
14.13 protein/peptide degradation	2	6.66	FGSG_04288 FGSG_06545	443	3.2	2.08125	0.249686
14.13.01 cytoplasmic and nuclear protein degradation	2	6.66	FGSG_04288 FGSG_06545	298	2.15	3.09767	0.136004
14.13.01.01 proteasomal degradation (ubiquitin/proteasomal pathway)	1	3.33	FGSG_04288	173	1.25	2.664	0.31487
14.13.04 lysosomal and vacuolar protein degradation	1	3.33	FGSG_06545	51	0.36	9.25	0.105045
14.13.04.02 vacuolar protein degradation	1	3.33	FGSG_06545	32	0.23	14.4783	0.0672219
16 PROTEIN WITH BINDING FUNCTION OR COFACTOR REQUIREMENT (structural or catalytic)	4	13.3	FGSG_04599 FGSG_12485 FGSG_16329 FGSG_16340	3139	22.7	0.585903	0.933907
16.01 protein binding	1	3.33	FGSG_16329	1601	11.5	0.289565	0.975181
16.09 lipid binding	1	3.33	FGSG_16329	68	0.49	6.79592	0.137627
16.17 metal binding	2	6.66	FGSG_12485 FGSG_16329	758	5.48	1.21533	0.495377
16.17.01 calcium binding	1	3.33	FGSG_16329	99	0.71	4.69014	0.194114
16.17.09 heavy metal binding (Cu, Fe, Zn)	1	3.33	FGSG_12485	499	3.6	0.925	0.668439
16.21 complex cofactor/cosubstrate/vitamine binding	2	6.66	FGSG_04599 FGSG_16340	514	3.71	1.79515	0.307363
16.21.05 FAD/FMN binding	1	3.33	FGSG_16340	151	1.09	3.05505	0.280928
16.21.07 NAD/NADP binding	1	3.33	FGSG_04599	231	1.67	1.99401	0.397097
18 REGULATION OF METABOLISM AND PROTEIN FUNCTION	1	3.33	FGSG_16329	512	3.7	0.9	0.678016
18.02 regulation of protein activity	1	3.33	FGSG_16329	502	3.63	0.917355	0.670674
18.02.01 enzymatic activity regulation / enzyme regulator	1	3.33	FGSG_16329	313	2.26	1.47345	0.497264
18.02.01.02 enzyme inhibitor	1	3.33	FGSG_16329	58	0.41	8.12195	0.118603
20.01 transported compounds (substrates)	8	26.6	FGSG_00840 FGSG_02070 FGSG_15790 FGSG_15864 FGSG_12485 FGSG_16340 FGSG_16878 FGSG_09191	1597	11.5	2.31304	0.0177384
01.05.11.07.02 anaerobic aromate catabolism	1	3.33	FGSG_17076	9	0.06	55.5	0.0193653
20 CELLULAR TRANSPORT, TRANSPORT FACILITIES AND TRANSPORT ROUTES	9	30	FGSG_00840 FGSG_02070 FGSG_15790 FGSG_15864 FGSG_12485 FGSG_16329 FGSG_16340 FGSG_16878 FGSG_09191	2007	14.5	2.06897	0.0227436
20.01.01.01 cation transport (H+, Na+, K+, Ca2+ , NH4+, etc.)	1	3.33	FGSG_12485	269	1.94	1.71649	0.445706
20.01.01.01.01 heavy metal ion transport (Cu+, Fe3+, etc.)	1	3.33	FGSG_12485	99	0.71	4.69014	0.194114
20.01.01.01.01.01 siderophore-iron transport	1	3.33	FGSG_12485	41	0.29	11.4828	0.085327
34.01.01 homeostasis of cations	3	10	FGSG_15864 FGSG_12485 FGSG_16329	290	2.09	4.78469	0.0244158
20.03.02.02.02 sodium driven symporter	1	3.33	FGSG_15864	12	0.08	41.625	0.0257395
20.01.01 ion transport	3	10	FGSG_15864 FGSG_12485 FGSG_09191	321	2.32	4.31034	0.0316942
20.01.13 lipid/fatty acid transport	1	3.33	FGSG_00840	141	1.01	3.29703	0.264968
20.01.15 electron transport	1	3.33	FGSG_16340	398	2.87	1.16028	0.584053
20.01.23 allantoin and allantoate transport	1	3.33	FGSG_02070	75	0.54	6.16667	0.150708
20.01.25 vitamine/cofactor transport	1	3.33	FGSG_02070	97	0.7	4.75714	0.19058
20.01.27 drug/toxin transport	1	3.33	FGSG_15790	171	1.23	2.70732	0.31185
20.03 transport facilities	4	13.3	FGSG_00840 FGSG_02070 FGSG_15864 FGSG_09191	808	5.84	2.2774	0.0951443
20.03.02 carrier (electrochemical potential-driven transport)	1	3.33	FGSG_15864	142	1.02	3.26471	0.266579
20.03.02.02 symporter	1	3.33	FGSG_15864	69	0.49	6.79592	0.139508
34.01.03.03 homeostasis of phosphate	1	3.33	FGSG_15864	15	0.1	33.3	0.0320736
34.01 homeostasis	3	10	FGSG_15864 FGSG_12485 FGSG_16329	336	2.43	4.11523	0.0355849
02.01.03 regulation of glycolysis and gluconeogenesis	1	3.33	FGSG_16878	20	0.14	23.7857	0.0425421
20.09.04 mitochondrial transport	1	3.33	FGSG_00840	118	0.85	3.91765	0.226948
20.09.16 cellular export and secretion	2	6.66	FGSG_15790 FGSG_16329	268	1.93	3.45078	0.114342
20.01.01.07.07 phosphate transport	1	3.33	FGSG_15864	21	0.15	22.2	0.0446227
20.09.18.07 non-vesicular cellular import	1	3.33	FGSG_02070	278	2.01	1.65672	0.456652
20.09.18.09 vesicular cellular import	1	3.33	FGSG_16329	125	0.9	3.7	0.238716
20.09.18.09.01 endocytosis	1	3.33	FGSG_16329	125	0.9	3.7	0.238716
32 CELL RESCUE, DEFENSE AND VIRULENCE	3	10	FGSG_15790 FGSG_04599 FGSG_17076	1452	10.5	0.952381	0.623544
32.05 disease, virulence and defense	3	10	FGSG_15790 FGSG_04599 FGSG_17076	507	3.66	2.73224	0.0959563
32.05.01 resistance proteins	2	6.66	FGSG_15790 FGSG_17076	172	1.24	5.37097	0.0533211
32.05.05 virulence, disease factors	1	3.33	FGSG_04599	222	1.6	2.08125	0.384995
32.07 detoxification	2	6.66	FGSG_15790 FGSG_17076	520	3.76	1.77128	0.312225
32.07.03 detoxification by modification	1	3.33	FGSG_17076	60	0.43	7.74419	0.12244
32.07.05 detoxification by export	1	3.33	FGSG_15790	139	1	3.33	0.261735
34 INTERACTION WITH THE ENVIRONMENT	3	10	FGSG_15864 FGSG_12485 FGSG_16329	832	6.01	1.66389	0.268981
20.09.03 peroxisomal transport	1	3.33	FGSG_00840	21	0.15	22.2	0.0446227
01.06.05 fatty acid metabolism	2	6.66	FGSG_00840 FGSG_04599	157	1.13	5.89381	0.0452927
34.01.01.01 homeostasis of metal ions (Na, K, Ca etc.)	2	6.66	FGSG_12485 FGSG_16329	208	1.5	4.44	0.0744335
34.01.03 homeostasis of anions	1	3.33	FGSG_15864	36	0.26	12.8077	0.075311
01.20.17.01 metabolism of nonprotein amino acids	1	3.33	FGSG_00840	22	0.15	22.2	0.0466988
40 CELL FATE	2	6.66	FGSG_04288 FGSG_16329	548	3.96	1.68182	0.334832
40.01 cell growth / morphogenesis	1	3.33	FGSG_04288	383	2.77	1.20217	0.56987
40.10 cell death	1	3.33	FGSG_16329	163	1.17	2.84615	0.299639
40.10.02 apoptosis (type I programmed cell death)	1	3.33	FGSG_16329	150	1.08	3.08333	0.279347
40.10.02.01 anti-apoptosis	1	3.33	FGSG_16329	31	0.22	15.1364	0.065189
42 BIOGENESIS OF CELLULAR COMPONENTS	1	3.33	FGSG_04288	1165	8.42	0.395487	0.928898
42.04 cytoskeleton/structural proteins	1	3.33	FGSG_04288	303	2.19	1.52055	0.48597
43 CELL TYPE DIFFERENTIATION	2	6.66	FGSG_04288 FGSG_16878	649	4.69	1.42004	0.414505
43.01 fungal/microorganismic cell type differentiation	2	6.66	FGSG_04288 FGSG_16878	649	4.69	1.42004	0.414505
43.01.03 fungal and other eukaryotic cell type differentiation	2	6.66	FGSG_04288 FGSG_16878	649	4.69	1.42004	0.414505
43.01.03.05 budding, cell polarity and filament formation	1	3.33	FGSG_04288	293	2.11	1.5782	0.474431
43.01.03.09 development of asco- basidio- or zygospore	1	3.33	FGSG_16878	196	1.41	2.3617	0.348698
99 UNCLASSIFIED PROTEINS	16	53.3	FGSG_11648 FGSG_00885 FGSG_02076 FGSG_04390 FGSG_15187 FGSG_16195 FGSG_16210 FGSG_15274 FGSG_07026 FGSG_13227 FGSG_16683 FGSG_13392 FGSG_13438 FGSG_13761 FGSG_13834 FGSG_11154	7238	52.3	1.01912	0.530988

## Sheet: APup_21 genes
FUNCTIONAL CATEGORY	abs SET	rel SET	genes SET	abs GENOME	rel GENOME	rel SET/rel GENOME	P-VALUE
01 METABOLISM	5	23.8	FGSG_02672 FGSG_03186 FGSG_02917 FGSG_16401 FGSG_09863	3402	24.6	0.96748	0.616851
01.01 amino acid metabolism	2	9.52	FGSG_03186 FGSG_02917	649	4.69	2.02985	0.258783
01.01.09 metabolism of the cysteine - aromatic group	1	4.76	FGSG_02917	266	1.92	2.47917	0.335192
01.01.09.01 metabolism of glycine	1	4.76	FGSG_02917	48	0.34	14	0.0704791
01.01.09.01.01 biosynthesis of glycine	1	4.76	FGSG_02917	36	0.26	18.3077	0.0533166
01.04 phosphate metabolism	1	4.76	FGSG_16401	601	4.34	1.09677	0.60701
01.05 C-compound and carbohydrate metabolism	2	9.52	FGSG_03186 FGSG_02917	1547	11.1	0.857658	0.698517
01.05.03 polysaccharide metabolism	2	9.52	FGSG_03186 FGSG_02917	291	2.1	4.53333	0.0713124
01.05.09 aminosaccharide metabolism	1	4.76	FGSG_03186	66	0.47	10.1277	0.0956681
01.05.09.04 aminosaccharide anabolism	1	4.76	FGSG_03186	39	0.28	17	0.0576353
01.06 lipid, fatty acid and isoprenoid metabolism	2	9.52	FGSG_02672 FGSG_09863	850	6.14	1.55049	0.373297
01.06.06.11 tetracyclic and pentacyclic triterpenes (cholesterin, steroids and hopanoids) metabolism	2	9.52	FGSG_02672 FGSG_09863	136	0.98	9.71429	0.0178486
01.06.06.07 diterpenes metabolism	1	4.76	FGSG_02672	12	0.08	59.5	0.0180822
32.07.05 detoxification by export	2	9.52	FGSG_03080 FGSG_16401	139	1	9.52	0.0185969
01.07 metabolism of vitamins, cofactors, and prosthetic groups	1	4.76	FGSG_02672	346	2.5	1.904	0.412929
01.20 secondary metabolism	2	9.52	FGSG_02672 FGSG_02917	627	4.53	2.10155	0.246206
01.20.17 metabolism of secondary products derived from primary amino acids	1	4.76	FGSG_02917	96	0.69	6.89855	0.136211
01.20.17.03 metabolism of amines	1	4.76	FGSG_02917	35	0.25	19.04	0.0518729
02 ENERGY	1	4.76	FGSG_03186	609	4.4	1.08182	0.611976
02.07 pentose-phosphate pathway	1	4.76	FGSG_03186	47	0.33	14.4242	0.0690602
16 PROTEIN WITH BINDING FUNCTION OR COFACTOR REQUIREMENT (structural or catalytic)	3	14.2	FGSG_02672 FGSG_02917 FGSG_16401	3139	22.7	0.625551	0.886888
16.19 nucleotide/nucleoside/nucleobase binding	1	4.76	FGSG_16401	868	6.27	0.759171	0.744007
16.19.03 ATP binding	1	4.76	FGSG_16401	660	4.77	0.997904	0.642256
16.21 complex cofactor/cosubstrate/vitamine binding	2	9.52	FGSG_02672 FGSG_02917	514	3.71	2.56604	0.182663
16.21.01 heme binding	1	4.76	FGSG_02672	91	0.65	7.32308	0.129577
16.21.05 FAD/FMN binding	1	4.76	FGSG_02917	151	1.09	4.36697	0.206086
16.21.07 NAD/NADP binding	1	4.76	FGSG_02917	231	1.67	2.8503	0.298183
20 CELLULAR TRANSPORT, TRANSPORT FACILITIES AND TRANSPORT ROUTES	6	28.5	FGSG_00101 FGSG_02672 FGSG_04057 FGSG_03080 FGSG_02917 FGSG_16401	2007	14.5	1.96552	0.0725291
34.11.03 chemoperception and response	2	9.52	FGSG_02917 FGSG_16401	165	1.19	8	0.0256226
20.01.01 ion transport	1	4.76	FGSG_04057	321	2.32	2.05172	0.389618
20.01.01.01 cation transport (H+, Na+, K+, Ca2+ , NH4+, etc.)	1	4.76	FGSG_04057	269	1.94	2.45361	0.338276
20.01.03 C-compound and carbohydrate transport	1	4.76	FGSG_00101	332	2.4	1.98333	0.399981
20.01.15 electron transport	2	9.52	FGSG_02672 FGSG_02917	398	2.87	3.31707	0.121323
20.01.27 drug/toxin transport	2	9.52	FGSG_03080 FGSG_16401	171	1.23	7.73984	0.0273764
20.01 transported compounds (substrates)	6	28.5	FGSG_00101 FGSG_02672 FGSG_04057 FGSG_03080 FGSG_02917 FGSG_16401	1597	11.5	2.47826	0.0276608
20.03.02 carrier (electrochemical potential-driven transport)	1	4.76	FGSG_03080	142	1.02	4.66667	0.195033
20.03.02.03 antiporter	1	4.76	FGSG_03080	75	0.54	8.81481	0.108018
20.03.22 transport ATPases	1	4.76	FGSG_16401	123	0.88	5.40909	0.171215
20.03.25 ABC transporters	1	4.76	FGSG_16401	106	0.76	6.26316	0.149337
20.09 transport routes	2	9.52	FGSG_04057 FGSG_16401	1237	8.94	1.06488	0.572222
20.09.16 cellular export and secretion	1	4.76	FGSG_16401	268	1.93	2.46632	0.337249
20.09.16.01 Type I protein secretion system (ABC-type transport systems)	1	4.76	FGSG_16401	39	0.28	17	0.0576353
20.09.18 cellular import	1	4.76	FGSG_04057	519	3.75	1.26933	0.552495
20.09.18.07 non-vesicular cellular import	1	4.76	FGSG_04057	278	2.01	2.36816	0.347447
30 CELLULAR COMMUNICATION/SIGNAL TRANSDUCTION MECHANISM	1	4.76	FGSG_00101	652	4.71	1.01062	0.63766
30.01 cellular signalling	1	4.76	FGSG_00101	560	4.05	1.17531	0.580595
32 CELL RESCUE, DEFENSE AND VIRULENCE	4	19	FGSG_00101 FGSG_02672 FGSG_03080 FGSG_16401	1452	10.5	1.80952	0.172411
20.03 transport facilities	4	19	FGSG_00101 FGSG_04057 FGSG_03080 FGSG_16401	808	5.84	3.25342	0.0312658
32.05.01 resistance proteins	1	4.76	FGSG_16401	172	1.24	3.83871	0.231317
32.05.03 defense related proteins	1	4.76	FGSG_02672	92	0.66	7.21212	0.130907
32.05.05 virulence, disease factors	1	4.76	FGSG_00101	222	1.6	2.975	0.288354
01.06.06 isoprenoid metabolism	2	9.52	FGSG_02672 FGSG_09863	184	1.33	7.15789	0.0313388
32.07.01 detoxification involving cytochrome P450	1	4.76	FGSG_02672	111	0.8	5.95	0.155828
32.05 disease, virulence and defense	3	14.2	FGSG_00101 FGSG_02672 FGSG_16401	507	3.66	3.87978	0.0399092
34 INTERACTION WITH THE ENVIRONMENT	3	14.2	FGSG_04057 FGSG_02917 FGSG_16401	832	6.01	2.36273	0.129144
34.01 homeostasis	1	4.76	FGSG_04057	336	2.43	1.95885	0.403708
34.01.01 homeostasis of cations	1	4.76	FGSG_04057	290	2.09	2.27751	0.359487
34.01.01.01 homeostasis of metal ions (Na, K, Ca etc.)	1	4.76	FGSG_04057	208	1.5	3.17333	0.272804
34.11 cellular sensing and response to external stimulus	2	9.52	FGSG_02917 FGSG_16401	350	2.53	3.76285	0.0979002
32.07 detoxification	3	14.2	FGSG_02672 FGSG_03080 FGSG_16401	520	3.76	3.7766	0.0425253
34.11.03.13 osmosensing and response	1	4.76	FGSG_02917	79	0.57	8.35088	0.113454
41 DEVELOPMENT (Systemic)	1	4.76	FGSG_13536	98	0.7	6.8	0.138852
41.01 fungal/microorganismic development	1	4.76	FGSG_13536	98	0.7	6.8	0.138852
41.01.01 mating (fertilization)	1	4.76	FGSG_13536	42	0.3	15.8667	0.0619352
43 CELL TYPE DIFFERENTIATION	2	9.52	FGSG_00101 FGSG_09863	649	4.69	2.02985	0.258783
43.01 fungal/microorganismic cell type differentiation	2	9.52	FGSG_00101 FGSG_09863	649	4.69	2.02985	0.258783
43.01.03 fungal and other eukaryotic cell type differentiation	2	9.52	FGSG_00101 FGSG_09863	649	4.69	2.02985	0.258783
43.01.03.09 development of asco- basidio- or zygospore	1	4.76	FGSG_09863	196	1.41	3.37589	0.259218
99 UNCLASSIFIED PROTEINS	12	57.1	FGSG_02263 FGSG_03640 FGSG_16218 FGSG_06913 FGSG_16849 FGSG_16872 FGSG_13383 FGSG_16938 FGSG_17049 FGSG_10241 FGSG_11101 FGSG_10994	7238	52.3	1.09178	0.414029
